# Supplementary material for: 4,6-Dimeth­oxy-2-(methyl­sulfan­yl)pyrimidine–4-hy­droxy­benzoic acid (1/1)
Source: Acta Crystallogr Sect E Struct Rep Online. 2012 Nov 24;68(Pt 12):o3415–6. doi: 10.1107/S1600536812046338 (PMC3589001; doi:10.1107/S1600536812046338)
Supplement: Supplementary file 1 [file e-68-o3415-sup1.cif]

##############################################################################
#                                                                            #
# This CIF contains the data in a paper accepted for publication in          #
# Acta Crystallographica Section E. It conforms to the requirements of       #
# Notes for Authors for Acta Crystallographica Section E, and has been       #
# peer reviewed under the auspices of the IUCr Commission on Journals.       #
#                                                                            #
# Full details of the Crystallographic Information File format               #
# are given in the paper "The Crystallographic Information File (CIF):       #
# a New Standard Archive File for Crystallography" by S. R. Hall, F. H.      #
# Allen and I. D. Brown [Acta Cryst. (1991), A47, 655-685].                  #
#                                                                            #
# The current version of the core CIF dictionary is obtainable from          #
# ftp://ftp.iucr.org/pub/cif_core.dic.                                       #
#                                                                            #
# Software is freely available for graphical display of the structure(s)     #
# in this CIF. For information consult the CIF software page                 #
# http://www.iucr.org/resources/cif/software.                                #
#                                                                            #
# This file may be used for bona fide research purposes within the           #
# scientific community so long as proper attribution is given to the journal # 
# article from which it was obtained.                                        #
#                                                                            #
##############################################################################
data_global
_audit_creation_method     'form.cif (version 2.0)'
_journal_data_validation_number     ?
_journal_date_recd_electronic     2012-11-05
_journal_date_accepted     2012-11-09
_journal_name_full     'Acta Crystallographica, Section E'
_journal_year     2012
_journal_volume     68
_journal_issue     12
_journal_page_first     o3415
_journal_page_last     o3416
_journal_paper_category     QO
_journal_paper_doi     10.1107/S1600536812046338
_journal_coeditor_code     IS5216
_publ_contact_author_name     'Ibrahim Abdul Razak'
_publ_contact_author_address
;
      School of Physics
      Universiti Sains Malaysia
      11800 USM, Penang
      Malaysia
;
_publ_contact_author_email     'arazaki@usm.my'
_publ_contact_author_fax     '604 6579150'
_publ_contact_author_phone     '604 6533438'
_publ_section_title
;
4,6-Dimethoxy-2-(methylsulfanyl)pyrimidine--4-hydroxybenzoic acid (1/1)
;
loop_
    _publ_author_name
    _publ_author_footnote
    _publ_author_address
    'Kaliyaperumal Thanigaimani' ?
;
School of Physics
Universiti Sains Malaysia
11800 USM, Penang
Malaysia
;
    'Abbas Farhadikoutenaei' ?
;
School of Physics
Universiti Sains Malaysia
11800 USM, Penang
Malaysia
Department of Physics,
Faculty of Science,
University of Mazandaran,
Babolsar,
Iran
;
    'Suhana Arshad' ?
;
School of Physics
Universiti Sains Malaysia
11800 USM, Penang
Malaysia
;
    'Ibrahim Abdul Razak'
;
Thomson Reuters ResearcherID: A-5599-2009.
;
;
School of Physics
Universiti Sains Malaysia
11800 USM, Penang
Malaysia
;
    'Kasthuri Balasubramani' ?
;
Department of Chemistry
Government Arts College
Thonthonimalai
Karur, Tamil Nadu
India
;
data_I
_audit_creation_method     SHELXL-97
_chemical_name_systematic
;
4,6-Dimethoxy-2-(methylsulfanyl)pyrimidine--4-hydroxybenzoic acid (1/1)
;
_chemical_name_common     ?
_chemical_formula_moiety     'C7 H10 N2 O2 S, C7 H6 O3'
_chemical_formula_sum     'C14 H16 N2 O5 S'
_chemical_formula_iupac     'C7 H10 N2 O2 S, C7 H6 O3'
_chemical_formula_weight     324.35
_chemical_melting_point     ?
_symmetry_cell_setting     triclinic
_symmetry_space_group_name_H-M     'P -1'
_symmetry_space_group_name_Hall     '-P 1'
loop_
    _symmetry_equiv_pos_as_xyz
    'x, y, z'
    '-x, -y, -z'
_cell_length_a     6.9923(5)
_cell_length_b     10.2887(8)
_cell_length_c     10.7578(8)
_cell_angle_alpha     77.419(2)
_cell_angle_beta     83.381(2)
_cell_angle_gamma     89.209(2)
_cell_volume     750.27(10)
_cell_formula_units_Z     2
_cell_measurement_reflns_used     9952
_cell_measurement_theta_min     2.49
_cell_measurement_theta_max     32.59
_cell_measurement_temperature     100.0(10)
_exptl_crystal_description     'block'
_exptl_crystal_colour     'colourless'
_exptl_crystal_size_max     0.44
_exptl_crystal_size_mid     0.37
_exptl_crystal_size_min     0.23
_exptl_crystal_density_diffrn     1.436
_exptl_crystal_density_meas     ?
_exptl_crystal_density_method     'not measured'
_exptl_crystal_F_000     340
_exptl_absorpt_coefficient_mu     0.241
_exptl_absorpt_correction_type     multi-scan
_exptl_absorpt_process_details     '(<i>SADABS</i>; Bruker, 2009)'
_exptl_absorpt_correction_T_min     0.9007
_exptl_absorpt_correction_T_max     0.9468
_exptl_special_details
;
The crystal was placed in the cold stream of an Oxford Cryosystems Cobra
open-flow nitrogen cryostat (Cosier & Glazer, 1986) operating at 100.0 (1) K.
;
_diffrn_ambient_temperature     100.0(10)
_diffrn_radiation_type     MoK\a
_diffrn_radiation_wavelength     0.71073
_diffrn_radiation_source     'fine-focus sealed tube'
_diffrn_radiation_monochromator     graphite
_diffrn_measurement_device_type
;
Bruker SMART APEXII CCD area-detector
;
_diffrn_measurement_method     '\f and \w scans'
_diffrn_detector_area_resol_mean     ?
_diffrn_reflns_number     13682
_diffrn_reflns_av_R_equivalents     0.0241
_diffrn_reflns_av_sigmaI/netI     0.0197
_diffrn_reflns_theta_min     1.95
_diffrn_reflns_theta_max     27.50
_diffrn_reflns_theta_full     27.50
_diffrn_measured_fraction_theta_max     0.986
_diffrn_measured_fraction_theta_full     0.986
_diffrn_reflns_limit_h_min     -9
_diffrn_reflns_limit_h_max     9
_diffrn_reflns_limit_k_min     -13
_diffrn_reflns_limit_k_max     13
_diffrn_reflns_limit_l_min     -13
_diffrn_reflns_limit_l_max     13
_diffrn_standards_number     0
_diffrn_standards_interval_count     .
_diffrn_standards_interval_time     .
_diffrn_standards_decay_%     ?
_refine_special_details
;
Refinement of <i>F</i>^2^ against ALL reflections. The weighted <i>R</i>-factor
<i>wR</i> and goodness of fit <i>S</i> are based on <i>F</i>^2^, conventional
<i>R</i>-factors <i>R</i> are based on <i>F</i>, with <i>F</i> set to zero for
negative <i>F</i>^2^. The threshold expression of <i>F</i>^2^ >
\s(<i>F</i>^2^) is used only for calculating <i>R</i>-factors(gt) <i>etc</i>.
and is not relevant to the choice of reflections for refinement.
<i>R</i>-factors based on <i>F</i>^2^ are statistically about twice as large
as those based on <i>F</i>, and <i>R</i>- factors based on ALL data will be
even larger.
;
_reflns_number_total     3393
_reflns_number_gt     3105
_reflns_threshold_expression     I>2\s(I)
_refine_ls_structure_factor_coef     Fsqd
_refine_ls_matrix_type     full
_refine_ls_R_factor_all     0.0349
_refine_ls_R_factor_gt     0.0318
_refine_ls_wR_factor_gt     0.0882
_refine_ls_wR_factor_ref     0.0934
_refine_ls_goodness_of_fit_ref     1.095
_refine_ls_restrained_S_all     1.095
_refine_ls_number_reflns     3393
_refine_ls_number_parameters     210
_refine_ls_number_restraints     1
_refine_ls_hydrogen_treatment     mixed
_refine_ls_weighting_scheme     calc
_refine_ls_weighting_details
         'calc w=1/[\s^2^(Fo^2^)+(0.0508P)^2^+0.2589P] where P=(Fo^2^+2Fc^2^)/3'
_atom_sites_solution_hydrogens     geom
_atom_sites_solution_primary     direct
_atom_sites_solution_secondary     difmap
_refine_ls_shift/su_max     0.001
_refine_ls_shift/su_mean     0.000
_refine_diff_density_max     0.464
_refine_diff_density_min     -0.269
_refine_ls_extinction_method     none
_refine_ls_extinction_coef     ?
loop_
    _atom_type_symbol
    _atom_type_description
    _atom_type_scat_dispersion_real
    _atom_type_scat_dispersion_imag
    _atom_type_scat_source
    'C' 'C' 0.0033 0.0016
                         'International Tables Vol C Tables 4.2.6.8 and 6.1.1.4'
    'H' 'H' 0.0000 0.0000
                         'International Tables Vol C Tables 4.2.6.8 and 6.1.1.4'
    'N' 'N' 0.0061 0.0033
                         'International Tables Vol C Tables 4.2.6.8 and 6.1.1.4'
    'O' 'O' 0.0106 0.0060
                         'International Tables Vol C Tables 4.2.6.8 and 6.1.1.4'
    'S' 'S' 0.1246 0.1234
                         'International Tables Vol C Tables 4.2.6.8 and 6.1.1.4'
_computing_data_collection     'APEX2 (Bruker, 2009)'
_computing_cell_refinement     'SAINT (Bruker, 2009)'
_computing_data_reduction     'SAINT (Bruker, 2009)'
_computing_structure_solution     'SHELXTL (Sheldrick, 2008)'
_computing_structure_refinement     'SHELXTL (Sheldrick, 2008)'
_computing_molecular_graphics     'SHELXTL (Sheldrick, 2008)'
_computing_publication_material
;
SHELXTL (Sheldrick, 2008) and PLATON (Spek, 2009)
;
loop_
    _atom_site_type_symbol
    _atom_site_label
    _atom_site_fract_x
    _atom_site_fract_y
    _atom_site_fract_z
    _atom_site_U_iso_or_equiv
    _atom_site_adp_type
    _atom_site_calc_flag
    _atom_site_refinement_flags
    _atom_site_occupancy
    _atom_site_symmetry_multiplicity
    _atom_site_disorder_assembly
    _atom_site_disorder_group
    S S1 0.22119(4) 0.45956(3) 0.93029(3) 0.02129(10) Uani d . 1 1 . .
    O O1 0.78663(12) 0.67424(9) 0.67045(9) 0.0237(2) Uani d . 1 1 . .
    O O2 0.81296(13) 0.20863(9) 0.83750(9) 0.0261(2) Uani d . 1 1 . .
    O O3 0.31596(13) 0.39971(9) 0.58570(9) 0.0251(2) Uani d . 1 1 . .
    O O4 0.61173(13) 0.34673(10) 0.50895(9) 0.0272(2) Uani d D 1 1 . .
    O O5 0.28845(14) -0.22653(9) 0.78692(9) 0.0260(2) Uani d . 1 1 . .
    N N1 0.53552(14) 0.56189(10) 0.79118(10) 0.0195(2) Uani d . 1 1 . .
    N N2 0.54001(14) 0.32727(10) 0.87876(10) 0.0199(2) Uani d . 1 1 . .
    C C1 0.71747(17) 0.55457(12) 0.73576(11) 0.0197(2) Uani d . 1 1 . .
    C C2 0.81861(17) 0.43673(13) 0.74714(12) 0.0214(2) Uani d . 1 1 . .
    H H2A 0.9460 0.4324 0.7067 0.026 Uiso calc R 1 1 . .
    C C3 0.71973(17) 0.32502(13) 0.82225(11) 0.0207(2) Uani d . 1 1 . .
    C C4 0.45790(16) 0.44686(12) 0.85972(11) 0.0185(2) Uani d . 1 1 . .
    C C5 0.7153(2) 0.09621(13) 0.92394(13) 0.0300(3) Uani d . 1 1 . .
    H H5A 0.8014 0.0196 0.9344 0.045 Uiso calc R 1 1 . .
    H H5B 0.5998 0.0741 0.8888 0.045 Uiso calc R 1 1 . .
    H H5C 0.6784 0.1185 1.0074 0.045 Uiso calc R 1 1 . .
    C C6 0.16623(18) 0.28891(13) 1.00996(13) 0.0261(3) Uani d . 1 1 . .
    H H6A 0.0352 0.2828 1.0546 0.039 Uiso calc R 1 1 . .
    H H6B 0.2579 0.2581 1.0721 0.039 Uiso calc R 1 1 . .
    H H6C 0.1756 0.2331 0.9464 0.039 Uiso calc R 1 1 . .
    C C7 0.98129(18) 0.67934(14) 0.60767(13) 0.0271(3) Uani d . 1 1 . .
    H H7A 1.0168 0.7718 0.5665 0.041 Uiso calc R 1 1 . .
    H H7B 0.9897 0.6253 0.5427 0.041 Uiso calc R 1 1 . .
    H H7C 1.0694 0.6444 0.6712 0.041 Uiso calc R 1 1 . .
    C C8 0.55397(17) 0.07913(13) 0.62423(12) 0.0219(2) Uani d . 1 1 . .
    H H8A 0.6798 0.1082 0.5862 0.026 Uiso calc R 1 1 . .
    C C9 0.51922(17) -0.05487(13) 0.67699(12) 0.0220(2) Uani d . 1 1 . .
    H H9A 0.6210 -0.1170 0.6762 0.026 Uiso calc R 1 1 . .
    C C10 0.33342(18) -0.09825(12) 0.73148(11) 0.0213(2) Uani d . 1 1 . .
    C C11 0.18445(18) -0.00551(13) 0.73189(13) 0.0266(3) Uani d . 1 1 . .
    H H11A 0.0576 -0.0348 0.7674 0.032 Uiso calc R 1 1 . .
    C C12 0.22154(18) 0.12821(13) 0.68095(12) 0.0248(3) Uani d . 1 1 . .
    H H12A 0.1205 0.1906 0.6833 0.030 Uiso calc R 1 1 . .
    C C13 0.40666(17) 0.17230(12) 0.62604(11) 0.0199(2) Uani d . 1 1 . .
    C C14 0.44409(17) 0.31494(12) 0.57134(11) 0.0201(2) Uani d . 1 1 . .
    H H1O4 0.625(4) 0.4317(11) 0.482(3) 0.095(10) Uiso d D 1 1 . .
    H H1O5 0.377(3) -0.275(3) 0.781(2) 0.063(7) Uiso d . 1 1 . .
loop_
    _atom_site_aniso_label
    _atom_site_aniso_U_11
    _atom_site_aniso_U_22
    _atom_site_aniso_U_33
    _atom_site_aniso_U_12
    _atom_site_aniso_U_13
    _atom_site_aniso_U_23
    S1 0.01540(15) 0.01880(17) 0.02680(17) 0.00153(11) 0.00292(11) -0.00160(12)
    O1 0.0193(4) 0.0201(4) 0.0286(4) -0.0013(3) 0.0057(3) -0.0024(4)
    O2 0.0238(4) 0.0198(5) 0.0323(5) 0.0059(4) 0.0029(4) -0.0040(4)
    O3 0.0258(4) 0.0179(4) 0.0298(5) 0.0025(3) 0.0014(4) -0.0040(4)
    O4 0.0218(4) 0.0204(5) 0.0345(5) -0.0021(4) 0.0034(4) 0.0010(4)
    O5 0.0235(5) 0.0152(4) 0.0350(5) 0.0010(4) 0.0047(4) -0.0008(4)
    N1 0.0164(4) 0.0196(5) 0.0216(5) 0.0012(4) 0.0002(4) -0.0037(4)
    N2 0.0174(5) 0.0196(5) 0.0223(5) 0.0013(4) -0.0004(4) -0.0049(4)
    C1 0.0178(5) 0.0205(6) 0.0203(5) -0.0006(4) -0.0001(4) -0.0045(4)
    C2 0.0169(5) 0.0228(6) 0.0240(6) 0.0019(4) 0.0014(4) -0.0061(5)
    C3 0.0188(5) 0.0209(6) 0.0228(5) 0.0039(4) -0.0019(4) -0.0065(5)
    C4 0.0166(5) 0.0198(6) 0.0193(5) 0.0004(4) -0.0015(4) -0.0050(4)
    C5 0.0351(7) 0.0196(6) 0.0313(7) 0.0053(5) 0.0039(5) -0.0011(5)
    C6 0.0207(6) 0.0216(6) 0.0325(6) -0.0009(5) 0.0041(5) -0.0019(5)
    C7 0.0185(6) 0.0287(7) 0.0308(7) -0.0037(5) 0.0054(5) -0.0032(5)
    C8 0.0193(5) 0.0202(6) 0.0247(6) 0.0005(5) 0.0009(4) -0.0037(5)
    C9 0.0199(6) 0.0195(6) 0.0254(6) 0.0031(4) -0.0002(4) -0.0037(5)
    C10 0.0237(6) 0.0173(6) 0.0212(5) 0.0002(5) 0.0009(4) -0.0023(4)
    C11 0.0211(6) 0.0210(6) 0.0331(7) 0.0007(5) 0.0070(5) -0.0012(5)
    C12 0.0228(6) 0.0198(6) 0.0288(6) 0.0037(5) 0.0043(5) -0.0027(5)
    C13 0.0221(6) 0.0169(6) 0.0197(5) 0.0006(4) 0.0007(4) -0.0034(4)
    C14 0.0217(6) 0.0185(6) 0.0195(5) 0.0004(4) -0.0012(4) -0.0037(4)
_geom_special_details
;
All e.s.d.'s (except the e.s.d. in the dihedral angle between two l.s. planes)
are estimated using the full covariance matrix. The cell e.s.d.'s are taken
into account individually in the estimation of e.s.d.'s in distances, angles
and torsion angles; correlations between e.s.d.'s in cell parameters are only
used when they are defined by crystal symmetry. An approximate (isotropic)
treatment of cell e.s.d.'s is used for estimating e.s.d.'s involving l.s.
planes.
;
loop_
    _geom_bond_atom_site_label_1
    _geom_bond_atom_site_label_2
    _geom_bond_site_symmetry_2
    _geom_bond_distance
    _geom_bond_publ_flag
    S1 C4 . 1.7552(12) ?
    S1 C6 . 1.8034(14) ?
    O1 C1 . 1.3434(15) ?
    O1 C7 . 1.4444(14) ?
    O2 C3 . 1.3429(15) ?
    O2 C5 . 1.4406(16) ?
    O3 C14 . 1.2619(15) ?
    O4 C14 . 1.2904(15) ?
    O4 H1O4 . 0.862(10) ?
    O5 C10 . 1.3497(15) ?
    O5 H1O5 . 0.79(3) ?
    N1 C4 . 1.3358(16) ?
    N1 C1 . 1.3497(15) ?
    N2 C3 . 1.3336(15) ?
    N2 C4 . 1.3354(16) ?
    C1 C2 . 1.3845(17) ?
    C2 C3 . 1.3930(17) ?
    C2 H2A . 0.9500 ?
    C5 H5A . 0.9800 ?
    C5 H5B . 0.9800 ?
    C5 H5C . 0.9800 ?
    C6 H6A . 0.9800 ?
    C6 H6B . 0.9800 ?
    C6 H6C . 0.9800 ?
    C7 H7A . 0.9800 ?
    C7 H7B . 0.9800 ?
    C7 H7C . 0.9800 ?
    C8 C9 . 1.3851(17) ?
    C8 C13 . 1.3987(17) ?
    C8 H8A . 0.9500 ?
    C9 C10 . 1.3990(17) ?
    C9 H9A . 0.9500 ?
    C10 C11 . 1.4032(17) ?
    C11 C12 . 1.3816(18) ?
    C11 H11A . 0.9500 ?
    C12 C13 . 1.3977(17) ?
    C12 H12A . 0.9500 ?
    C13 C14 . 1.4722(17) ?
loop_
    _geom_angle_atom_site_label_1
    _geom_angle_atom_site_label_2
    _geom_angle_atom_site_label_3
    _geom_angle_site_symmetry_1
    _geom_angle_site_symmetry_3
    _geom_angle
    _geom_angle_publ_flag
    C4 S1 C6 . . 101.55(6) ?
    C1 O1 C7 . . 117.10(10) ?
    C3 O2 C5 . . 116.61(10) ?
    C14 O4 H1O4 . . 112(2) ?
    C10 O5 H1O5 . . 112.7(18) ?
    C4 N1 C1 . . 115.43(10) ?
    C3 N2 C4 . . 115.10(11) ?
    O1 C1 N1 . . 111.95(10) ?
    O1 C1 C2 . . 124.93(11) ?
    N1 C1 C2 . . 123.11(11) ?
    C1 C2 C3 . . 115.03(11) ?
    C1 C2 H2A . . 122.5 ?
    C3 C2 H2A . . 122.5 ?
    N2 C3 O2 . . 118.77(11) ?
    N2 C3 C2 . . 124.02(11) ?
    O2 C3 C2 . . 117.20(11) ?
    N2 C4 N1 . . 127.30(11) ?
    N2 C4 S1 . . 118.35(9) ?
    N1 C4 S1 . . 114.35(9) ?
    O2 C5 H5A . . 109.5 ?
    O2 C5 H5B . . 109.5 ?
    H5A C5 H5B . . 109.5 ?
    O2 C5 H5C . . 109.5 ?
    H5A C5 H5C . . 109.5 ?
    H5B C5 H5C . . 109.5 ?
    S1 C6 H6A . . 109.5 ?
    S1 C6 H6B . . 109.5 ?
    H6A C6 H6B . . 109.5 ?
    S1 C6 H6C . . 109.5 ?
    H6A C6 H6C . . 109.5 ?
    H6B C6 H6C . . 109.5 ?
    O1 C7 H7A . . 109.5 ?
    O1 C7 H7B . . 109.5 ?
    H7A C7 H7B . . 109.5 ?
    O1 C7 H7C . . 109.5 ?
    H7A C7 H7C . . 109.5 ?
    H7B C7 H7C . . 109.5 ?
    C9 C8 C13 . . 121.05(11) ?
    C9 C8 H8A . . 119.5 ?
    C13 C8 H8A . . 119.5 ?
    C8 C9 C10 . . 119.61(11) ?
    C8 C9 H9A . . 120.2 ?
    C10 C9 H9A . . 120.2 ?
    O5 C10 C9 . . 123.27(11) ?
    O5 C10 C11 . . 117.12(11) ?
    C9 C10 C11 . . 119.60(11) ?
    C12 C11 C10 . . 120.27(12) ?
    C12 C11 H11A . . 119.9 ?
    C10 C11 H11A . . 119.9 ?
    C11 C12 C13 . . 120.47(12) ?
    C11 C12 H12A . . 119.8 ?
    C13 C12 H12A . . 119.8 ?
    C12 C13 C8 . . 118.99(11) ?
    C12 C13 C14 . . 119.95(11) ?
    C8 C13 C14 . . 121.05(11) ?
    O3 C14 O4 . . 122.92(12) ?
    O3 C14 C13 . . 120.49(11) ?
    O4 C14 C13 . . 116.60(11) ?
loop_
    _geom_torsion_atom_site_label_1
    _geom_torsion_atom_site_label_2
    _geom_torsion_atom_site_label_3
    _geom_torsion_atom_site_label_4
    _geom_torsion_site_symmetry_1
    _geom_torsion_site_symmetry_2
    _geom_torsion_site_symmetry_3
    _geom_torsion_site_symmetry_4
    _geom_torsion
    _geom_torsion_publ_flag
    C7 O1 C1 N1 . . . . 179.48(10) ?
    C7 O1 C1 C2 . . . . 0.01(18) ?
    C4 N1 C1 O1 . . . . -178.96(10) ?
    C4 N1 C1 C2 . . . . 0.52(17) ?
    O1 C1 C2 C3 . . . . 178.46(11) ?
    N1 C1 C2 C3 . . . . -0.95(18) ?
    C4 N2 C3 O2 . . . . 179.53(10) ?
    C4 N2 C3 C2 . . . . -0.63(17) ?
    C5 O2 C3 N2 . . . . -5.20(16) ?
    C5 O2 C3 C2 . . . . 174.95(11) ?
    C1 C2 C3 N2 . . . . 1.02(18) ?
    C1 C2 C3 O2 . . . . -179.14(11) ?
    C3 N2 C4 N1 . . . . 0.13(18) ?
    C3 N2 C4 S1 . . . . 179.94(8) ?
    C1 N1 C4 N2 . . . . -0.08(18) ?
    C1 N1 C4 S1 . . . . -179.89(8) ?
    C6 S1 C4 N2 . . . . -0.74(11) ?
    C6 S1 C4 N1 . . . . 179.09(9) ?
    C13 C8 C9 C10 . . . . 0.86(19) ?
    C8 C9 C10 O5 . . . . -178.72(11) ?
    C8 C9 C10 C11 . . . . 0.08(19) ?
    O5 C10 C11 C12 . . . . 177.68(12) ?
    C9 C10 C11 C12 . . . . -1.2(2) ?
    C10 C11 C12 C13 . . . . 1.4(2) ?
    C11 C12 C13 C8 . . . . -0.42(19) ?
    C11 C12 C13 C14 . . . . 179.62(12) ?
    C9 C8 C13 C12 . . . . -0.70(19) ?
    C9 C8 C13 C14 . . . . 179.26(11) ?
    C12 C13 C14 O3 . . . . 7.67(17) ?
    C8 C13 C14 O3 . . . . -172.29(11) ?
    C12 C13 C14 O4 . . . . -172.05(11) ?
    C8 C13 C14 O4 . . . . 7.99(17) ?
loop_
    _geom_hbond_atom_site_label_D
    _geom_hbond_atom_site_label_H
    _geom_hbond_atom_site_label_A
    _geom_hbond_site_symmetry_A
    _geom_hbond_distance_DH
    _geom_hbond_distance_HA
    _geom_hbond_distance_DA
    _geom_hbond_angle_DHA
    _geom_hbond_publ_flag
    O4 H1O4 O3 2_666 0.862(16) 1.763(18) 2.6189(14) 172(3) yes
    O5 H1O5 N1 1_545 0.80(3) 1.99(3) 2.7562(14) 162(3) yes
    C9 H9A O1 1_545 0.95 2.44 3.3437(16) 160 yes
    C12 H12A O2 1_455 0.95 2.59 3.3340(16) 135 yes
_iucr_refine_instructions_details
;
TITL I in P-1 (100K)
CELL 0.71073   6.9923  10.2887  10.7578  77.419  83.381  89.209
ZERR    2.00   0.0005   0.0008   0.0008   0.002   0.002   0.002
LATT  1
SFAC C H N O S
UNIT 28 32 4 10 2
TEMP -173.000
SIZE 0.229 0.373 0.443
L.S. 10
BOND $H
FMAP 2 1 60
ACTA
CONF
OMIT -2  -6   2
OMIT -3   6   3
OMIT 4  -5   1
OMIT -3   5   1
OMIT 3   6   0
DFIX 0.85 0.01 O4 H1O4
PLAN 20
OMIT -4 55
WGHT      0.0508      0.2589
FVAR       1.03891
S1    5    0.221186    0.459564    0.930289    11.00000    0.01540    0.01880 =
         0.02679   -0.00160    0.00292    0.00153
O1    4    0.786626    0.674241    0.670453    11.00000    0.01931    0.02006 =
         0.02855   -0.00237    0.00568   -0.00133
O2    4    0.812961    0.208626    0.837501    11.00000    0.02382    0.01982 =
         0.03231   -0.00395    0.00289    0.00589
O3    4    0.315955    0.399706    0.585696    11.00000    0.02584    0.01791 =
         0.02982   -0.00402    0.00137    0.00248
O4    4    0.611732    0.346733    0.508947    11.00000    0.02183    0.02042 =
         0.03454    0.00096    0.00338   -0.00212
O5    4    0.288447   -0.226529    0.786915    11.00000    0.02353    0.01524 =
         0.03499   -0.00080    0.00471    0.00100
N1    3    0.535519    0.561891    0.791175    11.00000    0.01643    0.01959 =
         0.02159   -0.00369    0.00018    0.00116
N2    3    0.540012    0.327274    0.878755    11.00000    0.01736    0.01964 =
         0.02235   -0.00489   -0.00037    0.00131
C1    1    0.717472    0.554574    0.735763    11.00000    0.01779    0.02050 =
         0.02034   -0.00454   -0.00009   -0.00062
C2    1    0.818613    0.436729    0.747138    11.00000    0.01687    0.02277 =
         0.02400   -0.00612    0.00137    0.00191
AFIX  43
H2A   2    0.945994    0.432375    0.706720    11.00000   -1.20000
AFIX   0
C3    1    0.719734    0.325017    0.822247    11.00000    0.01882    0.02093 =
         0.02281   -0.00646   -0.00188    0.00390
C4    1    0.457897    0.446860    0.859717    11.00000    0.01656    0.01979 =
         0.01928   -0.00502   -0.00149    0.00045
C5    1    0.715334    0.096212    0.923939    11.00000    0.03507    0.01959 =
         0.03132   -0.00112    0.00393    0.00531
AFIX 137
H5A   2    0.801450    0.019602    0.934378    11.00000   -1.50000
H5B   2    0.599776    0.074100    0.888809    11.00000   -1.50000
H5C   2    0.678362    0.118461    1.007432    11.00000   -1.50000
AFIX   0
C6    1    0.166226    0.288913    1.009958    11.00000    0.02073    0.02162 =
         0.03252   -0.00185    0.00414   -0.00093
AFIX 137
H6A   2    0.035250    0.282817    1.054602    11.00000   -1.50000
H6B   2    0.257943    0.258055    1.072145    11.00000   -1.50000
H6C   2    0.175619    0.233132    0.946421    11.00000   -1.50000
AFIX   0
C7    1    0.981292    0.679344    0.607668    11.00000    0.01848    0.02869 =
         0.03075   -0.00319    0.00537   -0.00372
AFIX 137
H7A   2    1.016842    0.771789    0.566464    11.00000   -1.50000
H7B   2    0.989678    0.625261    0.542712    11.00000   -1.50000
H7C   2    1.069432    0.644444    0.671230    11.00000   -1.50000
AFIX   0
C8    1    0.553966    0.079129    0.624231    11.00000    0.01932    0.02017 =
         0.02471   -0.00374    0.00093    0.00051
AFIX  43
H8A   2    0.679845    0.108217    0.586218    11.00000   -1.20000
AFIX   0
C9    1    0.519218   -0.054872    0.676986    11.00000    0.01987    0.01949 =
         0.02539   -0.00368   -0.00020    0.00311
AFIX  43
H9A   2    0.620950   -0.116951    0.676169    11.00000   -1.20000
AFIX   0
C10   1    0.333423   -0.098254    0.731478    11.00000    0.02372    0.01727 =
         0.02117   -0.00228    0.00092    0.00021
C11   1    0.184452   -0.005506    0.731894    11.00000    0.02108    0.02104 =
         0.03309   -0.00124    0.00699    0.00073
AFIX  43
H11A  2    0.057580   -0.034773    0.767351    11.00000   -1.20000
AFIX   0
C12   1    0.221543    0.128208    0.680945    11.00000    0.02279    0.01979 =
         0.02883   -0.00271    0.00429    0.00374
AFIX  43
H12A  2    0.120501    0.190621    0.683251    11.00000   -1.20000
AFIX   0
C13   1    0.406663    0.172302    0.626037    11.00000    0.02215    0.01688 =
         0.01972   -0.00338    0.00069    0.00061
C14   1    0.444092    0.314939    0.571341    11.00000    0.02171    0.01849 =
         0.01949   -0.00368   -0.00120    0.00038
H1O4  2    0.625087    0.431691    0.481544    11.00000    0.09525
H1O5  2    0.376738   -0.274875    0.780952    11.00000    0.06349
HKLF 4
REM  mo_kta15_0m in P-1 (100K)
REM R1 =  0.0318 for   3105 Fo > 4sig(Fo)  and  0.0349 for all   3393 data
REM    210 parameters refined using      1 restraints
END
REM Highest difference peak  0.464,  deepest hole -0.269,  1-sigma level  0.051
Q1    1   0.1717  0.4477  0.8568  11.00000  0.05    0.46
Q2    1   0.2696  0.4774  1.0037  11.00000  0.05    0.45
Q3    1   0.7798  0.4929  0.7450  11.00000  0.05    0.37
Q4    1   0.4764  0.1256  0.6247  11.00000  0.05    0.35
Q5    1   0.3469  0.4738  0.5550  11.00000  0.05    0.31
Q6    1   0.4266  0.2376  0.5960  11.00000  0.05    0.31
Q7    1   0.2564 -0.0509  0.7345  11.00000  0.05    0.28
Q8    1   0.7754  0.3888  0.7943  11.00000  0.05    0.27
Q9    1   0.4264 -0.0703  0.7051  11.00000  0.05    0.27
Q10   1   0.7797  0.1982  0.7658  11.00000  0.05    0.25
Q11   1   0.5335  0.0228  0.6736  11.00000  0.05    0.24
Q12   1   0.3473  0.1518  0.6538  11.00000  0.05    0.23
Q13   1   0.3219 -0.2147  0.8729  11.00000  0.05    0.22
Q14   1   0.2145  0.0587  0.7190  11.00000  0.05    0.21
Q15   1   0.8189  0.6849  0.7408  11.00000  0.05    0.20
Q16   1   0.3757  0.4107  0.6491  11.00000  0.05    0.20
Q17   1   0.6168  0.3258  0.8541  11.00000  0.05    0.20
Q18   1   0.6127  0.5582  0.7633  11.00000  0.05    0.20
Q19   1   0.9650  0.6562  0.5385  11.00000  0.05    0.20
Q20   1   0.2798  0.3949  0.5201  11.00000  0.05    0.19
;
