# Supplementary material for: 4,6-Dimeth­oxy-2-(methyl­sulfan­yl)pyrimidine–4-hy­droxy­benzoic acid (1/1)
Source: Acta Crystallogr Sect E Struct Rep Online. 2012 Nov 24;68(Pt 12):o3415–6. doi: 10.1107/S1600536812046338 (PMC3589001; doi:10.1107/S1600536812046338)
Supplement: Supplementary file 2 [file e-68-o3415-Isup2.hkl]

# 
# h,k,l, Fc-squared, Fo-squared, sigma(Fo-squared) and status flag 
# 
data_I
_shelx_title ' mo_kta15_0m in P-1 (100K)' 
_shelx_refln_list_code          4 
_shelx_F_calc_maximum       95.91 
_exptl_crystal_F_000       340.00 
_reflns_d_resolution_high  0.7697 
 
loop_ 
 _symmetry_equiv_pos_as_xyz 
 'x, y, z' 
 '-x, -y, -z' 
 
_cell_length_a     6.9923 
_cell_length_b    10.2887 
_cell_length_c    10.7578 
_cell_angle_alpha  77.419 
_cell_angle_beta   83.381 
_cell_angle_gamma  89.209 
 
_shelx_F_squared_multiplier     1.000 
 
loop_ 
 _refln_index_h 
 _refln_index_k 
 _refln_index_l 
 _refln_F_squared_calc 
 _refln_F_squared_meas 
 _refln_F_squared_sigma 
 _refln_observed_status 
   1   0   0     3791.74     3974.10     44.48 o 
   2   0   0     2560.94     2683.15     28.01 o 
   3   0   0      692.86      779.93      7.67 o 
   4   0   0     1287.71     1474.65     12.91 o 
   5   0   0      324.41      349.63      3.83 o 
   6   0   0        9.49        8.33      0.40 o 
   7   0   0        4.68        5.36      0.37 o 
   8   0   0      143.61      132.96      2.73 o 
   9   0   0       44.48       46.19      1.30 o 
  -9   1   0       22.56       20.23      1.17 o 
  -8   1   0       31.30       32.95      1.01 o 
  -7   1   0       25.83       30.24      0.82 o 
  -6   1   0      187.82      183.01      2.20 o 
  -5   1   0        2.26        3.46      0.19 o 
  -4   1   0      955.07      992.90      9.17 o 
  -3   1   0       56.10       59.65      0.80 o 
  -2   1   0      976.64     1044.82     11.56 o 
  -1   1   0        1.82        0.65      0.15 o 
   1   1   0       46.07       44.55      0.86 o 
   2   1   0       84.13       68.49      1.18 o 
   3   1   0       37.52       33.41      0.49 o 
   4   1   0        9.82        8.14      0.28 o 
   5   1   0      237.53      255.94      2.91 o 
   6   1   0        9.76       10.05      0.40 o 
   7   1   0       17.43       17.15      0.66 o 
   8   1   0       35.20       28.60      0.84 o 
  -8   2   0       39.46       39.55      1.30 o 
  -7   2   0      610.39      631.72      9.33 o 
  -6   2   0       17.89       16.69      0.82 o 
  -5   2   0       74.61       74.37      1.00 o 
  -4   2   0       68.12       67.89      0.77 o 
  -3   2   0       47.29       50.60      0.80 o 
  -1   2   0     3479.79     3622.17    102.06 o 
   0   2   0       58.09       60.90      2.03 o 
   1   2   0      701.49      714.12     22.67 o 
   2   2   0       21.96       24.62      0.53 o 
   3   2   0     1366.26     1437.34     14.81 o 
   4   2   0      267.39      291.41      3.14 o 
   5   2   0       33.23       28.92      0.78 o 
   6   2   0       32.09       30.36      0.73 o 
   7   2   0        0.15       -0.62      0.31 o 
   8   2   0       57.49       50.31      1.14 o 
  -8   3   0       96.62       93.29      1.96 o 
  -7   3   0       63.49       67.21      1.35 o 
  -6   3   0       18.84       16.65      0.62 o 
  -5   3   0      172.79      168.05      2.48 o 
  -4   3   0       47.53       39.37      0.82 o 
  -3   3   0      336.63      403.21      5.24 o 
  -1   3   0      319.86      345.85      7.00 o 
   0   3   0      252.83      259.85      8.07 o 
   1   3   0      728.75      745.32     12.96 o 
   2   3   0     1025.03     1163.72     33.96 o 
   3   3   0      635.21      634.41     11.53 o 
   4   3   0        3.56        2.12      0.16 o 
   5   3   0      238.85      212.88      2.67 o 
   6   3   0       97.09       87.64      1.32 o 
   7   3   0       38.01       35.86      0.85 o 
   8   3   0       78.17       78.26      1.60 o 
  -8   4   0       40.17       39.27      1.42 o 
  -7   4   0       10.13        9.14      0.61 o 
  -6   4   0      106.43      109.37      2.79 o 
  -5   4   0      113.45      108.15      4.85 o 
  -4   4   0       38.55       35.11      1.06 o 
  -3   4   0      723.85      872.06     26.91 o 
  -2   4   0      838.21     1028.92     13.84 o 
  -1   4   0        0.20       -0.41      0.30 o 
   0   4   0       80.09       82.87      2.93 o 
   1   4   0     2091.23     2272.98     34.39 o 
   2   4   0     2469.91     2743.65     61.00 o 
   3   4   0      313.49      289.28      6.55 o 
   4   4   0       90.98       93.48      2.43 o 
   5   4   0      387.22      397.31      6.46 o 
   6   4   0       43.53       45.24      1.53 o 
   7   4   0       66.91       64.50      2.27 o 
   8   4   0       78.71       69.30      1.65 o 
  -8   5   0      165.05      167.64      3.84 o 
  -7   5   0        0.18        0.41      0.46 o 
  -6   5   0        3.70        3.00      0.52 o 
  -5   5   0       82.22       83.99      2.09 o 
  -3   5   0        1.56        2.22      0.21 o 
  -2   5   0      250.70      308.03     11.71 o 
  -1   5   0      263.08      292.24      9.90 o 
   1   5   0        0.40        0.99      0.13 o 
   2   5   0       27.89       37.73      1.15 o 
   3   5   0        1.68        0.65      0.43 o 
   4   5   0        8.67        8.72      0.85 o 
   5   5   0      200.92      197.02      4.70 o 
   6   5   0       63.76       64.54      1.46 o 
   7   5   0        6.46        5.72      0.54 o 
   8   5   0       38.77       43.85      1.73 o 
  -8   6   0      106.72      117.66      3.01 o 
  -7   6   0        6.18        6.99      0.73 o 
  -6   6   0      297.12      288.76      5.71 o 
  -5   6   0       19.04       14.06      1.19 o 
  -4   6   0      405.23      438.02      8.01 o 
  -3   6   0       29.90       28.56      0.76 o 
  -2   6   0       25.43       19.62      0.88 o 
  -1   6   0      720.26      816.63     22.84 o 
   0   6   0        1.94        4.41      0.61 o 
   1   6   0     1581.67     1728.45     25.24 o 
   2   6   0      252.87      222.85     15.61 o 
   4   6   0      530.36      518.41     12.57 o 
   5   6   0     1044.35     1054.17     22.29 o 
   6   6   0        4.68        4.24      0.54 o 
   7   6   0        5.97        5.17      0.74 o 
  -7   7   0        4.86        3.96      0.66 o 
  -6   7   0       44.02       50.95      1.64 o 
  -5   7   0      337.50      339.12      6.51 o 
  -4   7   0       57.53       57.30      1.56 o 
  -3   7   0      283.68      294.65      4.79 o 
  -2   7   0       15.80       15.10      0.82 o 
  -1   7   0      648.89      675.69     14.38 o 
   0   7   0        2.35        0.14      0.29 o 
   1   7   0      161.11      171.12      3.22 o 
   2   7   0        7.92        5.28      0.43 o 
   3   7   0       11.68       11.82      0.78 o 
   4   7   0      163.65      147.56      6.44 o 
   5   7   0       84.38       85.46      2.64 o 
   6   7   0        5.44        5.89      0.81 o 
   7   7   0        2.18        2.48      0.56 o 
  -7   8   0       16.11       11.89      0.95 o 
  -6   8   0      126.98      135.99      3.18 o 
  -5   8   0      123.67      132.69      3.50 o 
  -4   8   0       12.86        9.82      0.69 o 
  -3   8   0      616.42      625.61     11.19 o 
  -2   8   0      682.10      749.60     13.24 o 
  -1   8   0      552.03      582.11     10.35 o 
   0   8   0      964.03     1070.98     22.57 o 
   1   8   0        0.37        0.46      0.23 o 
   2   8   0       81.80       82.25      2.97 o 
   3   8   0       20.24       18.38      0.93 o 
   4   8   0      410.04      382.86     18.04 o 
   5   8   0       13.52       14.39      1.06 o 
   6   8   0      154.83      154.42      4.30 o 
   7   8   0       46.89       53.51      2.28 o 
  -6   9   0        3.22        4.97      0.97 o 
  -5   9   0      146.58      152.70      3.40 o 
  -4   9   0       86.83       82.37      2.06 o 
  -3   9   0      375.03      363.61      5.79 o 
  -2   9   0      141.95      157.08      3.30 o 
  -1   9   0       60.79       69.45      1.76 o 
   0   9   0     1315.68     1407.84     24.36 o 
   2   9   0      432.16      377.35      8.35 o 
   3   9   0       25.60       26.32      1.13 o 
   4   9   0      355.98      345.49      8.02 o 
   5   9   0        0.93       -0.43      0.49 o 
   6   9   0       19.02       17.82      1.31 o 
  -5  10   0        2.16        1.11      0.48 o 
  -4  10   0       59.32       65.05      1.78 o 
  -3  10   0      180.39      188.50      4.55 o 
  -2  10   0       20.37       20.42      1.00 o 
  -1  10   0       17.03       19.52      0.93 o 
   0  10   0       36.55       45.32      1.37 o 
   1  10   0      235.83      236.08      7.16 o 
   2  10   0        1.46        0.42      0.45 o 
   3  10   0        4.25        2.94      0.48 o 
   4  10   0       74.54       73.22      2.31 o 
   5  10   0       47.30       48.43      2.87 o 
  -4  11   0       12.96       14.61      0.92 o 
  -3  11   0       24.96       28.01      2.15 o 
  -2  11   0       30.60       33.80      1.30 o 
  -1  11   0        7.68        7.52      0.69 o 
   0  11   0       24.73       24.17      1.78 o 
   1  11   0       12.54       11.54      0.74 o 
   2  11   0       35.49       35.66      1.77 o 
   3  11   0       18.02       15.07      1.32 o 
   4  11   0        0.65        0.63      0.54 o 
  -3  12   0       77.96       89.96      3.10 o 
  -2  12   0       67.58       71.42      2.58 o 
   0  12   0        4.12        1.85      0.94 o 
   1  12   0        1.69        1.80      0.61 o 
   2  12   0       84.16       92.64      3.46 o 
   3  12   0       49.17       53.58      2.54 o 
  -2 -12   1       82.00       71.98      2.94 o 
  -1 -12   1       18.38       20.62      1.31 o 
   2 -12   1        2.22        1.09      0.73 o 
   3 -12   1      183.80      203.94      5.53 o 
  -4 -11   1      124.32      111.08      7.09 o 
  -3 -11   1        0.35        0.00      0.37 o 
  -2 -11   1      136.74      138.89      4.78 o 
  -1 -11   1        2.08        1.75      0.44 o 
   2 -11   1        7.38        6.65      0.87 o 
   3 -11   1       12.69       13.52      1.21 o 
   4 -11   1       19.66       21.70      1.71 o 
  -5 -10   1       97.99      106.53      6.73 o 
  -4 -10   1      190.67      202.83      5.08 o 
  -3 -10   1        4.53        4.98      0.58 o 
  -2 -10   1       83.29       86.26      3.22 o 
  -1 -10   1       68.43       73.13      2.61 o 
   0 -10   1        0.02        0.26      0.63 o 
   1 -10   1       77.47       82.00      2.02 o 
   2 -10   1       36.46       38.03      1.67 o 
   3 -10   1      154.13      167.48      4.60 o 
   4 -10   1       25.75       26.69      1.08 o 
   5 -10   1       80.71       92.02      2.37 o 
  -6  -9   1       51.23       48.38      3.13 o 
  -5  -9   1      106.72      113.88      6.42 o 
  -4  -9   1       47.24       45.75      1.72 o 
  -3  -9   1        3.02        6.01      0.60 o 
  -2  -9   1        0.05        0.84      0.32 o 
  -1  -9   1      384.23      339.27     10.09 o 
   0  -9   1      169.38      167.73      3.36 o 
   1  -9   1        0.13        0.25      0.35 o 
   2  -9   1       26.56       25.04      1.02 o 
   3  -9   1       88.01       92.46      3.28 o 
   4  -9   1        8.34        4.97      0.53 o 
   5  -9   1        5.61        4.38      0.59 o 
   6  -9   1       20.97       21.22      1.13 o 
  -6  -8   1       42.88       42.49      1.89 o 
  -5  -8   1       16.95       19.09      1.19 o 
  -4  -8   1        3.16        2.47      0.52 o 
  -3  -8   1        2.63        6.39      1.18 o 
  -2  -8   1        1.77        1.43      0.33 o 
  -1  -8   1      103.78       90.64      2.98 o 
   0  -8   1        7.95       11.79      0.71 o 
   1  -8   1       80.26       85.15      1.96 o 
   2  -8   1      483.44      486.27      8.80 o 
   3  -8   1      277.98      272.38      5.18 o 
   4  -8   1        2.08        2.41      0.43 o 
   5  -8   1       15.95       10.12      0.74 o 
   6  -8   1      136.23      147.74      3.38 o 
   7  -8   1      201.89      227.30      4.88 o 
  -7  -7   1        0.23       -0.69      0.49 o 
  -6  -7   1       64.85       68.42      2.45 o 
  -5  -7   1        3.72        3.43      0.61 o 
  -4  -7   1      118.14      122.18      5.58 o 
  -3  -7   1       74.49       74.04      2.13 o 
  -2  -7   1        6.28       10.80      0.76 o 
  -1  -7   1      206.13      192.94      2.51 o 
   0  -7   1        0.76        2.04      0.38 o 
   1  -7   1      361.85      389.13      7.02 o 
   2  -7   1      206.27      213.89      4.12 o 
   3  -7   1      300.61      324.06      5.23 o 
   4  -7   1       92.25       91.53      2.16 o 
   5  -7   1       13.67       16.49      0.92 o 
   6  -7   1      209.13      203.62      4.29 o 
   7  -7   1       17.83       16.96      1.08 o 
  -7  -6   1        2.96        1.34      0.50 o 
  -6  -6   1       16.33       17.25      1.09 o 
  -5  -6   1       41.92       40.04      1.64 o 
  -4  -6   1      193.29      197.03      9.25 o 
  -3  -6   1      811.05      795.01     17.29 o 
  -2  -6   1        0.34        0.20      0.19 o 
  -1  -6   1      422.24      466.06      6.34 o 
   0  -6   1        6.75        9.41      0.63 o 
   1  -6   1      632.24      710.07     12.39 o 
   2  -6   1       84.73       81.41      2.80 o 
   3  -6   1      159.65      172.85      2.95 o 
   4  -6   1       75.81       88.47      2.07 o 
   5  -6   1       84.28       95.24      2.28 o 
   6  -6   1       29.99       35.24      1.32 o 
   7  -6   1       49.82       48.73      1.65 o 
   8  -6   1       47.63       53.74      2.24 o 
  -8  -5   1       36.31       32.08      1.53 o 
  -7  -5   1        8.08        8.75      0.62 o 
  -6  -5   1        0.17        0.31      0.38 o 
  -5  -5   1      904.05      925.33     16.56 o 
  -4  -5   1      233.02      233.30      4.31 o 
  -3  -5   1      174.07      191.26      5.18 o 
  -2  -5   1      268.29      278.05      6.55 o 
  -1  -5   1     2211.01     2444.16     29.82 o 
   1  -5   1       95.18       86.76      2.27 o 
   2  -5   1      326.31      294.11      4.02 o 
   3  -5   1       66.26       66.54      1.16 o 
   5  -5   1       93.70       89.02      2.15 o 
   6  -5   1       26.26       26.63      1.94 o 
   7  -5   1       95.73       97.19      2.48 o 
   8  -5   1        3.67        2.71      0.88 o 
  -8  -4   1      184.40      193.52      3.53 o 
  -7  -4   1      256.28      253.79      4.01 o 
  -6  -4   1       85.15       83.97      1.45 o 
  -5  -4   1     1930.71     1937.20     27.55 o 
  -4  -4   1       60.39       66.66      1.68 o 
  -3  -4   1      458.62      498.37     10.97 o 
  -2  -4   1      451.57      493.37      8.91 o 
  -1  -4   1      399.36      433.12      7.53 o 
   0  -4   1     3357.65     3868.66     82.18 o 
   1  -4   1      286.41      324.30     10.45 o 
   2  -4   1      784.09      825.99     11.10 o 
   3  -4   1       63.99       62.37      3.52 o 
   4  -4   1        8.97        7.90      0.53 o 
   5  -4   1      317.55      325.40      7.74 o 
   6  -4   1       14.65       12.07      1.18 o 
   7  -4   1      436.16      459.21      8.20 o 
   8  -4   1      117.61      131.46      2.96 o 
  -8  -3   1       19.17       17.58      0.70 o 
  -7  -3   1       17.86       20.15      0.67 o 
  -6  -3   1        9.42        5.06      0.31 o 
  -5  -3   1      288.36      313.75      3.94 o 
  -4  -3   1        4.05        3.90      0.20 o 
  -3  -3   1      165.96      171.43      2.52 o 
  -2  -3   1      303.07      348.24      6.96 o 
  -1  -3   1       34.22       32.92      0.91 o 
   0  -3   1     2443.33     2515.56     38.55 o 
   1  -3   1      415.53      493.58      7.50 o 
   2  -3   1     1479.56     1689.02     27.84 o 
   3  -3   1       42.22       45.39      0.98 o 
   4  -3   1      902.28      985.13     14.41 o 
   5  -3   1      375.73      354.20      4.81 o 
   6  -3   1      150.76      154.07      2.38 o 
   7  -3   1       89.49       88.95      1.79 o 
   8  -3   1        1.33        0.05      0.47 o 
  -8  -2   1       59.01       51.57      1.16 o 
  -7  -2   1      349.45      321.01      4.68 o 
  -6  -2   1       67.05       67.23      1.12 o 
  -5  -2   1       11.89       13.57      0.45 o 
  -4  -2   1       45.92       40.26      0.59 o 
  -3  -2   1      277.69      370.27      4.20 o 
  -2  -2   1      386.31      429.85     14.48 o 
   0  -2   1      207.95      208.58      4.40 o 
   1  -2   1      674.80      637.85      9.65 o 
   3  -2   1        0.04       -0.21      0.15 o 
   4  -2   1       27.73       26.07      0.63 o 
   5  -2   1        1.46        1.41      0.18 o 
   6  -2   1        0.97        0.37      0.30 o 
   7  -2   1        3.34        1.61      0.42 o 
   8  -2   1       19.42       18.34      0.85 o 
  -8  -1   1        1.33        0.83      0.32 o 
  -7  -1   1      100.56      108.76      1.85 o 
  -6  -1   1        1.97        0.36      0.20 o 
  -5  -1   1        9.16       11.62      0.39 o 
  -4  -1   1       51.18       51.62      0.84 o 
  -3  -1   1     2304.37     2630.43     25.79 o 
  -2  -1   1      339.95      366.04      5.32 o 
  -1  -1   1      116.65      136.67      3.38 o 
   0  -1   1     1084.56     1138.17     37.41 o 
   2  -1   1      305.79      286.26      3.72 o 
   3  -1   1     2527.03     2571.74     32.93 o 
   4  -1   1      184.97      206.34      2.23 o 
   5  -1   1      770.96      772.03      8.88 o 
   6  -1   1      277.37      276.17      3.38 o 
   7  -1   1       44.25       42.69      0.82 o 
   8  -1   1       72.21       68.53      1.42 o 
   9  -1   1       84.42       84.43      2.43 o 
  -8   0   1        6.04        5.70      0.44 o 
  -7   0   1        0.91       -0.20      0.24 o 
  -6   0   1       60.70       54.36      0.80 o 
  -5   0   1       51.03       53.58      0.77 o 
  -4   0   1       14.19       11.45      0.37 o 
  -3   0   1      734.78      869.44      8.12 o 
  -2   0   1      760.38      765.74     10.29 o 
  -1   0   1      459.08      466.48      6.36 o 
   0   0   1        5.45        3.37      0.13 o 
   1   0   1      481.72      478.18      6.87 o 
   2   0   1     2674.89     2666.26     33.95 o 
   3   0   1     1300.71     1305.96     30.45 o 
   4   0   1     1131.98     1164.42     11.68 o 
   5   0   1       84.97       95.03      1.42 o 
   6   0   1       35.87       33.52      0.86 o 
   7   0   1      184.52      179.15      2.53 o 
   8   0   1       20.66       16.92      0.68 o 
   9   0   1        1.94        1.48      0.44 o 
  -8   1   1       99.24       97.34      2.01 o 
  -7   1   1        1.57        2.34      0.26 o 
  -6   1   1       64.78       61.17      0.90 o 
  -5   1   1       31.12       41.59      0.60 o 
  -4   1   1      590.43      613.74      5.77 o 
  -3   1   1      612.61      714.91      7.38 o 
  -2   1   1        0.60        1.34      0.20 o 
  -1   1   1     2174.74     2333.06     39.39 o 
   0   1   1       12.61        9.74      0.52 o 
   1   1   1     1750.46     1731.61     54.21 o 
   2   1   1        8.69       11.54      0.55 o 
   3   1   1        0.32        0.61      0.12 o 
   4   1   1      289.65      320.65      3.47 o 
   5   1   1       14.49       22.13      0.83 o 
   6   1   1        8.71        8.09      0.36 o 
   7   1   1      333.98      314.65      4.76 o 
   8   1   1        4.10        4.19      0.38 o 
   9   1   1      123.49      122.28      3.81 o 
  -8   2   1      137.68      134.02      3.28 o 
  -7   2   1        0.74        0.85      0.27 o 
  -6   2   1     1829.35     1895.59     20.63 o 
  -5   2   1      880.70      917.49      9.58 o 
  -4   2   1     1324.79     1417.98     13.88 o 
  -3   2   1       34.68       34.93      0.79 o 
  -2   2   1      768.23      842.46     22.77 o 
  -1   2   1      303.09      333.87      6.67 o 
   0   2   1      258.93      230.87      7.12 o 
   1   2   1     1986.45     2028.80     44.05 o 
   2   2   1      574.53      606.58     16.70 o 
   3   2   1      414.89      405.28      5.24 o 
   4   2   1       94.40       90.25      1.18 o 
   5   2   1      416.92      414.98      5.04 o 
   6   2   1       86.62       89.15      1.44 o 
   7   2   1      196.02      182.73      2.82 o 
   8   2   1        0.95        0.18      0.32 o 
  -8   3   1      239.88      245.83      3.71 o 
  -7   3   1        7.63        6.92      0.47 o 
  -6   3   1       32.42       35.84      0.82 o 
  -5   3   1      316.70      322.47      3.86 o 
  -4   3   1      569.03      599.08      7.53 o 
  -3   3   1        5.51       14.99      0.78 o 
  -2   3   1      459.16      557.97     10.18 o 
  -1   3   1     1088.61     1081.43     42.62 o 
   0   3   1      559.34      530.44     30.44 o 
   1   3   1      136.90      112.41      2.10 o 
   2   3   1        0.05       -0.05      0.12 o 
   3   3   1       42.19       32.99      0.80 o 
   4   3   1      288.72      282.03      3.16 o 
   5   3   1      988.13      975.25     11.26 o 
   6   3   1      113.43       97.48      1.43 o 
   7   3   1      174.63      154.70      2.29 o 
   8   3   1       70.12       65.09      1.32 o 
  -8   4   1       89.55       95.46      2.08 o 
  -7   4   1       48.46       47.64      1.28 o 
  -6   4   1       56.21       57.35      1.22 o 
  -5   4   1     1300.43     1334.93     20.42 o 
  -4   4   1      242.64      247.86      4.40 o 
  -3   4   1      779.72      825.03     15.06 o 
  -2   4   1       90.58      100.97      3.11 o 
  -1   4   1     1782.65     1664.94     29.73 o 
   0   4   1      397.64      379.79     11.80 o 
   1   4   1       74.19       89.13      1.70 o 
   2   4   1       11.52       12.90      0.78 o 
   3   4   1       13.44       14.39      0.53 o 
   4   4   1      109.20      110.57      1.63 o 
   5   4   1      287.92      264.23      3.97 o 
   6   4   1       83.42       78.53      1.38 o 
   7   4   1      131.36      118.96      2.13 o 
   8   4   1       91.69       85.60      1.88 o 
  -8   5   1      291.45      327.02      6.56 o 
  -7   5   1       27.31       27.06      1.24 o 
  -6   5   1      117.09      124.47      2.88 o 
  -5   5   1     1048.94     1124.42     17.34 o 
  -4   5   1      627.99      656.62     10.57 o 
  -2   5   1      481.82      477.32      5.91 o 
  -1   5   1     1142.69     1253.42     26.80 o 
   0   5   1      383.27      274.89      8.74 o 
   1   5   1      131.99      153.51      2.17 o 
   2   5   1       75.27       65.51      2.31 o 
   3   5   1       32.99       42.95      1.37 o 
   4   5   1      316.00      314.44      5.62 o 
   5   5   1      135.97      135.44      2.36 o 
   6   5   1       70.74       65.80      2.12 o 
   7   5   1      122.17      126.22      2.41 o 
   8   5   1      140.46      140.72      3.49 o 
  -8   6   1        5.12        4.27      0.72 o 
  -7   6   1        1.22        1.38      0.56 o 
  -6   6   1        2.30        1.45      0.47 o 
  -5   6   1      163.24      147.96      3.20 o 
  -4   6   1      239.31      211.81      4.21 o 
  -3   6   1       63.72       33.19      1.87 o 
  -2   6   1      131.39      152.55      2.86 o 
  -1   6   1      172.24      166.49      3.90 o 
   0   6   1      341.37      361.62      7.86 o 
   1   6   1      188.29      191.82      3.94 o 
   2   6   1      313.76      323.53      5.12 o 
   3   6   1        6.40        4.61      1.33 o 
   4   6   1      734.67      712.01     15.64 o 
   5   6   1       75.30       65.33      1.71 o 
   6   6   1      143.67      138.87      2.98 o 
   7   6   1       35.71       38.25      1.18 o 
   8   6   1       62.28       60.05      1.81 o 
  -7   7   1       30.00       34.14      1.42 o 
  -6   7   1        4.34        6.54      0.68 o 
  -5   7   1        6.89       12.94      1.03 o 
  -4   7   1      103.69      105.27      2.39 o 
  -3   7   1      456.86      465.08      8.41 o 
  -2   7   1        4.97        3.30      0.91 o 
  -1   7   1        2.06        2.42      0.42 o 
   0   7   1      184.21      180.62      4.24 o 
   1   7   1      459.72      466.95      7.03 o 
   2   7   1       47.67       54.67      2.57 o 
   3   7   1      131.19      132.02      3.30 o 
   4   7   1      355.24      353.78     10.05 o 
   5   7   1       68.51       67.07      2.24 o 
   6   7   1       22.17       21.17      1.04 o 
   7   7   1       15.24       18.60      1.07 o 
  -7   8   1        8.59        7.17      0.78 o 
  -6   8   1       18.71       16.70      1.02 o 
  -5   8   1      174.40      176.46      3.77 o 
  -4   8   1        3.74        4.38      0.63 o 
  -3   8   1      671.81      665.31     11.57 o 
  -2   8   1       95.23      109.59      2.95 o 
  -1   8   1      773.88      775.07     16.56 o 
   0   8   1       47.93       47.67      1.60 o 
   1   8   1      655.59      678.44     11.57 o 
   2   8   1        0.04        0.00      0.20 o 
   3   8   1      117.16      109.30      2.85 o 
   4   8   1      189.29      185.01      4.62 o 
   5   8   1        3.02        1.29      0.53 o 
   6   8   1       37.92       35.11      1.67 o 
   7   8   1       86.37       89.50      2.37 o 
  -6   9   1        0.06        0.41      0.57 o 
  -5   9   1       25.13       28.03      1.18 o 
  -4   9   1       50.89       57.74      1.63 o 
  -3   9   1       46.07       35.21      0.96 o 
  -2   9   1      108.23      125.60      3.35 o 
  -1   9   1      167.46      170.64      4.24 o 
   0   9   1       92.98       93.85      2.68 o 
   1   9   1      438.61      477.66     16.07 o 
   2   9   1       17.24       15.63      1.01 o 
   3   9   1        0.44        0.73      0.35 o 
   4   9   1      206.60      196.16      4.88 o 
   5   9   1       39.64       34.14      2.53 o 
   6   9   1       41.78       38.95      1.77 o 
  -5  10   1       31.94       32.98      1.31 o 
  -4  10   1       28.44       30.24      1.13 o 
  -3  10   1        3.18        2.70      0.35 o 
  -2  10   1       26.72       32.94      1.22 o 
  -1  10   1      125.28      134.97      3.57 o 
   0  10   1      115.16      109.47      4.47 o 
   1  10   1      204.20      188.68      6.52 o 
   2  10   1       16.73       20.75      1.23 o 
   3  10   1       18.09       15.67      0.89 o 
   4  10   1      155.39      150.61      8.30 o 
   5  10   1        0.38       -0.86      0.48 o 
  -5  11   1       11.78        9.39      1.24 o 
  -4  11   1      335.30      387.19      7.38 o 
  -3  11   1      103.08      113.61      2.76 o 
  -2  11   1       79.38       84.63      2.20 o 
  -1  11   1        0.17       -0.25      0.38 o 
   0  11   1      222.53      242.07      8.09 o 
   1  11   1       44.28       39.90      2.39 o 
   2  11   1      152.51      147.05      4.90 o 
   3  11   1        2.07        1.77      0.44 o 
   4  11   1       65.52       69.79      5.18 o 
   5  11   1        7.83        5.27      0.82 o 
  -3  12   1        7.17        6.55      1.00 o 
  -2  12   1        4.27        3.87      0.65 o 
  -1  12   1       92.09      111.39      2.70 o 
   0  12   1      184.61      208.39      7.27 o 
   1  12   1       29.02       29.82      2.18 o 
   2  12   1       85.34       83.51      3.17 o 
   3  12   1        8.78        6.29      0.98 o 
   0  13   1       38.63       36.84      2.52 o 
   1  13   1       26.41       28.65      2.28 o 
  -2 -12   2        1.42        2.88      0.73 o 
  -1 -12   2       44.12       38.73      1.91 o 
  -3 -11   2        0.03        0.31      0.41 o 
  -2 -11   2        7.91        5.30      0.86 o 
  -1 -11   2      137.50      141.71      4.71 o 
   2 -11   2       82.89       90.46      2.89 o 
   3 -11   2        3.12        2.18      0.44 o 
   4 -11   2        3.87        3.92      0.55 o 
  -5 -10   2       41.04       42.25      2.60 o 
  -4 -10   2       11.72        9.31      0.86 o 
  -3 -10   2       70.66       73.58      2.22 o 
  -2 -10   2        0.18        0.10      0.45 o 
  -1 -10   2      208.70      195.26      6.16 o 
   1 -10   2      250.25      264.15      6.38 o 
   2 -10   2        7.80        6.77      0.82 o 
   3 -10   2       44.47       45.02      1.32 o 
   4 -10   2      176.54      180.25      3.79 o 
   5 -10   2      207.75      223.23      4.64 o 
  -5  -9   2        8.44        7.87      0.91 o 
  -4  -9   2        2.44        0.97      0.49 o 
  -3  -9   2      212.91      218.64      5.27 o 
  -2  -9   2       20.56       22.71      0.97 o 
  -1  -9   2        3.78        9.09      0.86 o 
   0  -9   2      248.03      241.89      7.70 o 
   1  -9   2       82.34       78.55      2.38 o 
   2  -9   2      125.78      134.51      4.34 o 
   3  -9   2       25.66       27.87      1.14 o 
   4  -9   2        1.01       -0.15      0.34 o 
   5  -9   2       44.99       46.59      1.51 o 
   6  -9   2       25.05       23.32      1.16 o 
  -6  -8   2       52.55       57.14      2.25 o 
  -5  -8   2       76.24       78.80      2.59 o 
  -4  -8   2       56.49       48.74      1.79 o 
  -3  -8   2      323.61      319.71      9.56 o 
  -2  -8   2        6.00        6.92      0.56 o 
  -1  -8   2       36.02       35.76      1.09 o 
   0  -8   2      697.47      780.11     13.62 o 
   1  -8   2      175.23      182.80      3.58 o 
   2  -8   2      321.03      314.80      7.43 o 
   3  -8   2      153.66      176.69      4.84 o 
   4  -8   2      107.71       93.18      2.21 o 
   5  -8   2       51.59       51.95      1.60 o 
   6  -8   2       34.90       34.36      1.35 o 
  -7  -7   2       86.71       89.49      2.38 o 
  -6  -7   2       64.08       66.63      2.45 o 
  -5  -7   2      125.93      126.53      3.58 o 
  -4  -7   2       52.39       53.22      1.87 o 
  -3  -7   2      303.67      296.45      6.86 o 
  -2  -7   2       51.25       43.22      1.39 o 
  -1  -7   2        0.05        0.10      0.16 o 
   0  -7   2      914.95      940.53     24.41 o 
   1  -7   2       21.20       24.15      0.83 o 
   2  -7   2      607.16      581.16      9.45 o 
   3  -7   2        1.90        2.50      0.30 o 
   4  -7   2      552.15      531.79      9.65 o 
   5  -7   2       24.69       24.83      1.07 o 
   6  -7   2       90.61       87.01      2.86 o 
   7  -7   2       21.56       16.89      1.30 o 
  -7  -6   2        0.19        0.01      0.47 o 
  -6  -6   2       13.15       16.00      0.96 o 
  -5  -6   2       21.95       21.13      1.21 o 
  -4  -6   2      217.49      217.08      5.34 o 
  -3  -6   2      568.58      608.01     13.38 o 
  -1  -6   2      169.96      203.79      3.21 o 
   0  -6   2      495.16      493.24      6.81 o 
   1  -6   2      208.28      202.42      3.79 o 
   2  -6   2        0.07        0.41      0.13 o 
   3  -6   2       20.87       18.90      0.63 o 
   4  -6   2      605.42      605.05     10.85 o 
   5  -6   2       28.20       25.47      1.05 o 
   6  -6   2       29.64       35.16      1.48 o 
   7  -6   2        0.02       -0.16      0.55 o 
  -7  -5   2      112.94      113.43      2.53 o 
  -6  -5   2       16.02       17.48      0.98 o 
  -5  -5   2      138.71      137.17      2.87 o 
  -4  -5   2        1.80        2.47      0.38 o 
  -3  -5   2      925.45      905.45     19.63 o 
  -2  -5   2       89.67      103.34      2.33 o 
  -1  -5   2      178.39      183.89      2.63 o 
   0  -5   2      659.26      723.94      9.78 o 
   1  -5   2      141.24      149.44      2.83 o 
   2  -5   2      193.63      178.94      3.90 o 
   3  -5   2      168.38      173.75      2.94 o 
   4  -5   2       51.27       43.71      2.67 o 
   5  -5   2      220.47      195.30      3.96 o 
   6  -5   2      102.91       95.15      2.35 o 
   7  -5   2        2.52        1.57      0.66 o 
   8  -5   2        1.44       -0.70      0.62 o 
  -8  -4   2        9.76        8.40      0.64 o 
  -7  -4   2      203.69      206.78      3.36 o 
  -6  -4   2       91.70       92.60      1.76 o 
  -5  -4   2       60.13       57.94      2.17 o 
  -4  -4   2      100.71      107.11      2.02 o 
  -3  -4   2      674.33      750.48     11.40 o 
  -2  -4   2       54.95       74.44      1.47 o 
  -1  -4   2      166.60      189.59      3.17 o 
   0  -4   2      475.58      551.30      6.40 o 
   1  -4   2      326.36      345.98      6.34 o 
   2  -4   2      650.57      680.83      9.19 o 
   3  -4   2      414.00      394.53      8.88 o 
   5  -4   2      528.82      532.57      9.65 o 
   6  -4   2      511.09      503.09     11.24 o 
   7  -4   2       88.77       89.69      3.81 o 
   8  -4   2        0.29       -0.63      0.48 o 
  -8  -3   2        6.19        6.18      0.56 o 
  -7  -3   2      168.65      166.14      2.61 o 
  -6  -3   2      214.28      193.53      2.40 o 
  -5  -3   2      145.87      142.87      2.24 o 
  -4  -3   2      283.46      277.44      3.47 o 
  -3  -3   2       83.78       88.23      1.28 o 
  -2  -3   2        1.63        0.74      0.15 o 
  -1  -3   2       14.25       13.28      0.53 o 
   0  -3   2      119.70      147.17      2.39 o 
   1  -3   2      548.77      530.16      6.53 o 
   2  -3   2     1262.32     1257.43     18.99 o 
   3  -3   2      103.39      100.01      2.47 o 
   4  -3   2      343.02      340.22      5.21 o 
   5  -3   2      232.35      236.54      3.67 o 
   6  -3   2      903.59      902.29     15.29 o 
   7  -3   2       54.43       56.29      2.05 o 
   8  -3   2       38.26       40.35      1.87 o 
  -8  -2   2      113.84      110.02      1.93 o 
  -7  -2   2       37.92       42.28      0.94 o 
  -6  -2   2      335.44      302.15      3.83 o 
  -5  -2   2       34.28       25.53      0.61 o 
  -4  -2   2     1728.02     1800.51     19.84 o 
  -3  -2   2      245.57      284.08      3.28 o 
  -2  -2   2       62.11       63.77      0.97 o 
  -1  -2   2        6.47        2.97      0.44 o 
   0  -2   2      203.48      187.20      6.82 o 
   1  -2   2      467.66      433.09     16.15 o 
   2  -2   2     1841.17     1681.60     50.78 o 
   3  -2   2      255.83      302.97      5.21 o 
   4  -2   2        2.63        0.71      0.18 o 
   5  -2   2      476.23      474.47      7.42 o 
   6  -2   2      335.27      337.37      5.14 o 
   7  -2   2       48.94       52.43      1.28 o 
   8  -2   2        6.79        5.86      0.54 o 
  -8  -1   2       87.96       85.27      1.75 o 
  -7  -1   2        1.56        1.67      0.29 o 
  -6  -1   2      286.50      278.14      3.55 o 
  -5  -1   2      121.16      139.63      1.61 o 
  -4  -1   2      746.17      819.25      7.70 o 
  -3  -1   2        5.22        2.33      0.14 o 
  -2  -1   2      703.61      727.58      8.99 o 
  -1  -1   2      207.10      229.34      2.80 o 
   0  -1   2     2263.71     2255.96     56.09 o 
   1  -1   2      676.58      630.18     11.10 o 
   2  -1   2       33.46       33.92      0.68 o 
   3  -1   2      591.71      596.04      7.75 o 
   4  -1   2       17.08       18.57      0.39 o 
   5  -1   2      668.92      660.43      7.62 o 
   6  -1   2      828.21      849.14      9.79 o 
   7  -1   2      850.31      853.52     10.94 o 
   8  -1   2       20.88       19.63      0.76 o 
   9  -1   2       54.67       57.80      1.94 o 
  -8   0   2      205.98      207.16      3.20 o 
  -7   0   2        0.36        0.15      0.25 o 
  -6   0   2      393.53      375.45      4.08 o 
  -5   0   2        6.07        7.91      0.27 o 
  -4   0   2       28.45       45.23      0.61 o 
  -3   0   2      419.08      514.00      5.11 o 
  -2   0   2        2.21        3.05      0.13 o 
  -1   0   2      306.36      332.25      4.12 o 
   0   0   2      932.90      944.61     19.50 o 
   1   0   2       97.14       95.46      1.66 o 
   2   0   2      953.57      981.29     11.51 o 
   3   0   2        4.15        5.95      0.26 o 
   4   0   2      346.46      363.41      4.08 o 
   5   0   2      553.78      539.90      6.47 o 
   6   0   2       14.57       15.45      0.53 o 
   7   0   2       39.97       35.38      0.81 o 
   8   0   2        6.63        4.41      0.38 o 
   9   0   2       81.26       81.02      1.82 o 
  -8   1   2        0.35       -0.61      0.32 o 
  -7   1   2       47.46       48.96      1.07 o 
  -6   1   2      335.96      356.21      3.67 o 
  -5   1   2       22.06       20.12      0.43 o 
  -4   1   2      101.99      123.49      1.31 o 
  -3   1   2     2049.33     2265.48     26.87 o 
  -2   1   2     1235.27     1409.97     17.30 o 
  -1   1   2     5224.77     5187.64     63.67 o 
   0   1   2       16.77       15.26      0.58 o 
   1   1   2      956.69      908.23     13.03 o 
   2   1   2      817.29      764.35     12.54 o 
   3   1   2      393.13      351.02      3.59 o 
   4   1   2      648.55      671.83      7.27 o 
   5   1   2       46.75       47.28      0.84 o 
   6   1   2       81.55       80.24      1.30 o 
   7   1   2       24.44       20.94      0.69 o 
   8   1   2        0.29        0.77      0.30 o 
   9   1   2        0.42       -0.70      0.35 o 
  -8   2   2       93.26       93.72      2.82 o 
  -7   2   2       34.37       34.60      0.75 o 
  -6   2   2        2.46        3.38      0.27 o 
  -5   2   2      846.05      919.98      8.95 o 
  -4   2   2      430.55      406.83      4.07 o 
  -3   2   2      904.36     1017.43     12.70 o 
  -2   2   2     2397.05     2638.04     46.89 o 
  -1   2   2      591.74      521.76      9.16 o 
   0   2   2     2027.08     1989.36     34.38 o 
   1   2   2     1088.77     1099.74     17.55 o 
   2   2   2      166.13      163.41      3.47 o 
   3   2   2      241.62      261.18      3.46 o 
   4   2   2      891.62      973.74      9.27 o 
   5   2   2        6.57        6.59      0.28 o 
   6   2   2        2.77        1.96      0.39 o 
   7   2   2        0.09       -0.52      0.26 o 
   8   2   2       44.27       44.39      1.04 o 
   9   2   2        0.73        0.02      0.34 o 
  -8   3   2       73.66       78.41      1.48 o 
  -7   3   2       27.10       27.90      1.06 o 
  -6   3   2        0.71        0.69      0.25 o 
  -5   3   2        8.22        7.29      0.33 o 
  -4   3   2        2.12        2.00      0.20 o 
  -3   3   2        0.40        0.57      0.24 o 
  -2   3   2       73.34       67.36      1.29 o 
  -1   3   2      714.74      371.80     11.94 o 
   1   3   2      170.81      158.41      3.65 o 
   2   3   2       36.20       43.33      0.91 o 
   3   3   2      175.03      179.87      2.35 o 
   4   3   2       32.47       40.33      0.98 o 
   5   3   2       10.67        7.84      0.33 o 
   6   3   2       32.10       29.88      0.79 o 
   7   3   2       10.47        7.99      0.44 o 
   8   3   2      210.06      194.63      3.03 o 
  -8   4   2      175.68      181.76      3.35 o 
  -7   4   2       13.97       12.63      0.64 o 
  -6   4   2       74.52       76.60      1.76 o 
  -5   4   2      145.43      149.84      2.18 o 
  -4   4   2      107.72       98.51      2.28 o 
  -3   4   2      921.49     1030.60     15.88 o 
  -2   4   2       74.97       89.02      2.15 o 
  -1   4   2     1151.54     1322.00     19.57 o 
   1   4   2     1659.55     1579.20     32.74 o 
   2   4   2        2.88        3.20      0.23 o 
   3   4   2      266.67      259.53      4.00 o 
   4   4   2       13.35       11.04      0.41 o 
   5   4   2        0.49        0.51      0.30 o 
   6   4   2      238.90      239.65      3.38 o 
   7   4   2       35.50       28.36      1.16 o 
   8   4   2       10.58       10.36      0.64 o 
  -8   5   2        0.03       -0.05      0.42 o 
  -7   5   2      170.42      191.77      3.63 o 
  -6   5   2      474.05      509.02      8.27 o 
  -5   5   2       15.06       15.52      0.73 o 
  -4   5   2      344.83      367.15      6.00 o 
  -3   5   2       43.87       18.31      1.10 o 
  -2   5   2       72.17       77.74      1.13 o 
  -1   5   2      877.27      917.24     12.12 o 
   0   5   2       72.90       82.67      1.69 o 
   1   5   2     2316.97     2290.60     53.89 o 
   2   5   2      399.20      382.54      7.07 o 
   3   5   2      246.49      261.10      4.83 o 
   4   5   2      249.48      249.49      3.84 o 
   5   5   2       97.21       98.15      2.27 o 
   6   5   2      995.50     1023.56     14.85 o 
   7   5   2       92.86       87.68      1.55 o 
   8   5   2       72.00       65.69      2.08 o 
  -7   6   2       11.27       13.31      1.21 o 
  -6   6   2      155.96      160.26      3.08 o 
  -5   6   2       76.50       79.84      1.75 o 
  -4   6   2      113.26       96.00      2.16 o 
  -2   6   2       59.18       55.56      0.95 o 
  -1   6   2      191.93      166.01      3.93 o 
   0   6   2       11.38        6.66      0.94 o 
   1   6   2       56.51       65.77      1.04 o 
   2   6   2     1283.53     1325.32     28.26 o 
   3   6   2      201.03      198.80      8.02 o 
   4   6   2       84.40       83.45      2.42 o 
   5   6   2      143.90      147.70      3.01 o 
   6   6   2      556.68      576.58     10.12 o 
   7   6   2        0.21       -0.24      0.40 o 
   8   6   2       10.65       10.54      0.90 o 
  -7   7   2       84.37       94.97      2.56 o 
  -6   7   2       49.14       44.56      1.52 o 
  -5   7   2       54.44       61.21      1.48 o 
  -4   7   2      109.11      132.52      2.80 o 
  -3   7   2       82.09       92.68      1.74 o 
  -2   7   2      176.82      185.75      2.96 o 
  -1   7   2       60.26       51.61      2.55 o 
   0   7   2      734.25      777.58     16.52 o 
   1   7   2       12.05       11.56      0.35 o 
   2   7   2      526.39      525.89      9.34 o 
   3   7   2        8.20        7.43      1.11 o 
   4   7   2      822.44      815.06     25.19 o 
   5   7   2       71.64       72.60      2.37 o 
   6   7   2        0.08       -0.81      0.40 o 
   7   7   2       16.21       16.65      0.97 o 
  -7   8   2       58.19       65.27      2.06 o 
  -6   8   2       49.25       46.91      1.62 o 
  -5   8   2      201.98      204.79      4.27 o 
  -4   8   2       61.29       67.87      2.11 o 
  -3   8   2       19.09       17.42      1.61 o 
  -2   8   2      453.11      457.60      8.07 o 
  -1   8   2       16.01       15.17      0.94 o 
   0   8   2      489.71      476.54     10.42 o 
   1   8   2       57.38       57.79      1.24 o 
   2   8   2      189.99      187.28      3.57 o 
   3   8   2        0.95        0.61      0.56 o 
   4   8   2        9.91        8.18      1.40 o 
   5   8   2      113.67      111.74      3.21 o 
   6   8   2        6.75        6.52      1.19 o 
   7   8   2       23.39       24.12      1.59 o 
  -6   9   2      257.71      296.24      6.01 o 
  -5   9   2      116.94      123.69      3.02 o 
  -4   9   2       10.78        6.28      0.58 o 
  -3   9   2       16.02       15.82      0.75 o 
  -2   9   2      299.88      290.92      8.22 o 
  -1   9   2      236.79      231.76      5.54 o 
   0   9   2       98.41      102.17      4.05 o 
   1   9   2        1.03        1.51      0.78 o 
   2   9   2       57.76       59.76      1.69 o 
   3   9   2        0.35        0.24      0.46 o 
   4   9   2        0.23        0.16      0.47 o 
   5   9   2        1.51        0.44      1.05 o 
   6   9   2       11.17        9.38      0.99 o 
  -5  10   2       40.17       42.40      1.49 o 
  -4  10   2        6.22        5.09      0.56 o 
  -3  10   2       36.84       32.71      1.29 o 
  -2  10   2       87.52       94.78      2.81 o 
  -1  10   2       74.25       69.90      2.25 o 
   0  10   2       24.23       26.25      2.95 o 
   1  10   2      307.54      281.96      6.23 o 
   2  10   2      182.22      166.97      6.07 o 
   3  10   2       18.46       21.92      1.03 o 
   4  10   2        1.61       -0.16      0.43 o 
   5  10   2       59.39       54.02      2.37 o 
   6  10   2       46.33       47.61      2.01 o 
  -5  11   2        6.46        4.75      0.63 o 
  -4  11   2       55.57       61.66      1.78 o 
  -3  11   2        0.12        0.56      0.34 o 
  -2  11   2      155.42      162.86      4.31 o 
  -1  11   2       14.16       16.14      2.06 o 
   0  11   2       46.02       44.97      1.78 o 
   1  11   2        4.75        5.67      0.54 o 
   2  11   2       53.33       59.08      2.41 o 
   3  11   2       66.49       65.48      2.30 o 
   4  11   2        0.03       -0.83      0.41 o 
   5  11   2      145.16      149.52      9.79 o 
  -3  12   2       36.10       40.45      1.54 o 
  -2  12   2       21.41       24.66      1.99 o 
  -1  12   2       18.77       17.35      1.24 o 
   0  12   2        7.98        9.02      1.33 o 
   1  12   2       60.05       59.52      3.68 o 
   2  12   2        0.07       -0.35      0.42 o 
   3  12   2       76.15       80.34      3.30 o 
   4  12   2        0.74        0.33      0.49 o 
  -1  13   2        1.81        0.78      0.98 o 
   0  13   2        4.45        3.27      1.13 o 
   1  13   2      103.28      102.43      2.78 o 
   2  13   2       21.61       20.85      1.70 o 
   0 -12   3        0.55        1.00      0.56 o 
  -3 -11   3       53.82       56.23      1.89 o 
  -2 -11   3       34.24       31.33      1.86 o 
  -1 -11   3      105.01      118.06      4.16 o 
   0 -11   3        0.75        1.11      0.48 o 
   3 -11   3       33.32       30.12      1.27 o 
  -4 -10   3       86.72      103.10      3.08 o 
  -3 -10   3        0.13        1.67      0.52 o 
  -2 -10   3       11.91       10.52      1.88 o 
  -1 -10   3       48.57       52.00      2.22 o 
   0 -10   3       31.96       31.30      1.44 o 
   1 -10   3       24.55       22.50      1.10 o 
   2 -10   3       19.05       16.03      0.83 o 
   3 -10   3       19.48       16.63      0.95 o 
   4 -10   3       16.29       14.09      1.23 o 
   5 -10   3       32.71       35.91      1.25 o 
  -5  -9   3      117.24      118.60      3.54 o 
  -4  -9   3       33.29       36.72      1.59 o 
  -3  -9   3       92.01       95.36      2.73 o 
  -2  -9   3        5.21        2.88      0.45 o 
  -1  -9   3        1.24        0.24      0.28 o 
   0  -9   3      142.34      146.02      4.62 o 
   1  -9   3       12.48       12.11      0.68 o 
   2  -9   3        0.40        0.05      0.57 o 
   3  -9   3       37.48       35.68      1.96 o 
   4  -9   3      161.21      151.60      3.08 o 
   5  -9   3       28.45       29.92      1.10 o 
   6  -9   3        8.54        6.95      0.71 o 
  -6  -8   3        2.27        0.98      0.64 o 
  -5  -8   3       24.86       22.18      1.59 o 
  -4  -8   3        0.11        0.56      0.45 o 
  -3  -8   3      344.78      336.95      7.80 o 
  -2  -8   3      109.58      107.38      2.82 o 
  -1  -8   3      330.75      278.76      6.28 o 
   0  -8   3      316.91      316.14     13.59 o 
   1  -8   3      883.13      830.99     35.38 o 
   2  -8   3      156.00      148.55      3.75 o 
   3  -8   3       25.07       25.11      1.13 o 
   4  -8   3      389.51      366.29      8.32 o 
   5  -8   3       28.94       24.12      1.28 o 
   6  -8   3       82.79       79.52      2.62 o 
  -6  -7   3      140.09      162.00      4.55 o 
  -5  -7   3      126.15      127.46      3.66 o 
  -4  -7   3       56.46       61.28      2.09 o 
  -3  -7   3      471.03      454.41     10.25 o 
  -2  -7   3       16.07       12.02      0.77 o 
  -1  -7   3      150.89      154.86      3.67 o 
   0  -7   3        1.38        1.07      0.21 o 
   1  -7   3     1352.60     1291.51     61.19 o 
   2  -7   3      657.41      660.81     13.09 o 
   3  -7   3      291.22      291.05      5.39 o 
   4  -7   3      275.96      259.30      5.03 o 
   5  -7   3       27.55       23.46      1.40 o 
   6  -7   3       51.07       50.89      1.98 o 
   7  -7   3       89.48       92.64      4.77 o 
  -7  -6   3       32.07       36.02      2.18 o 
  -6  -6   3        3.50        3.54      0.56 o 
  -5  -6   3       41.54       42.58      1.76 o 
  -4  -6   3      101.75      102.31      2.95 o 
  -3  -6   3      375.32      351.18      6.82 o 
  -2  -6   3       33.21       13.95      0.99 o 
  -1  -6   3       20.06       15.45      0.57 o 
   0  -6   3      101.13       97.89      1.93 o 
   1  -6   3        5.48        8.01      0.32 o 
   2  -6   3      698.30      691.86     12.12 o 
   3  -6   3        4.06        3.80      0.40 o 
   4  -6   3      217.73      198.88      4.78 o 
   5  -6   3      123.53      113.44      3.13 o 
   6  -6   3      222.13      207.38      5.23 o 
   7  -6   3       96.54      101.10      3.15 o 
  -7  -5   3        3.29        3.78      0.60 o 
  -6  -5   3       25.39       24.14      1.13 o 
  -5  -5   3        0.82        1.18      0.64 o 
  -4  -5   3     1474.27     1510.95     22.71 o 
  -3  -5   3      184.54      183.36      4.51 o 
  -2  -5   3      692.98      710.58     16.68 o 
  -1  -5   3       33.22       25.94      0.81 o 
   0  -5   3     1775.95     1921.93     30.79 o 
   1  -5   3       55.93       61.81      1.16 o 
   2  -5   3      564.15      592.42     17.57 o 
   3  -5   3       32.22       30.20      2.78 o 
   4  -5   3       18.64       15.45      0.88 o 
   5  -5   3      211.34      212.54      5.14 o 
   6  -5   3       33.68       25.69      1.36 o 
   7  -5   3      170.65      158.84      4.34 o 
   8  -5   3        8.55       10.37      1.15 o 
  -7  -4   3       20.53       22.77      0.88 o 
  -6  -4   3       14.85       13.60      1.01 o 
  -5  -4   3       42.03       42.52      1.21 o 
  -4  -4   3      288.80      296.95      7.50 o 
  -3  -4   3        0.07        0.05      0.18 o 
  -2  -4   3       21.31       14.59      0.76 o 
  -1  -4   3        0.26       -0.05      0.08 o 
   0  -4   3       73.25       55.78      1.14 o 
   1  -4   3       83.77       78.30      2.09 o 
   2  -4   3      158.22      163.54      6.52 o 
   3  -4   3       97.74      121.25      7.97 o 
   4  -4   3        6.28        5.22      0.67 o 
   5  -4   3      277.03      264.85      6.20 o 
   6  -4   3       22.66       23.34      1.33 o 
   7  -4   3        1.44        0.17      0.60 o 
   8  -4   3        3.73        3.54      0.61 o 
  -8  -3   3       17.98       19.83      0.93 o 
  -7  -3   3      115.86      113.90      2.10 o 
  -6  -3   3      193.68      192.33      2.61 o 
  -5  -3   3      112.31      123.38      1.76 o 
  -4  -3   3      572.15      597.09      8.01 o 
  -3  -3   3      301.72      331.05      3.83 o 
  -2  -3   3      270.49      248.56      5.14 o 
  -1  -3   3     3677.04     4213.21     87.43 o 
   0  -3   3     1584.62     1740.42     69.06 o 
   1  -3   3        0.57       -0.29      0.15 o 
   2  -3   3        8.38        5.47      0.66 o 
   3  -3   3      590.71      676.99     10.94 o 
   4  -3   3      255.30      263.86      7.94 o 
   5  -3   3       15.35       11.39      0.72 o 
   6  -3   3       63.98       63.69      1.65 o 
   7  -3   3       67.11       64.15      1.75 o 
   8  -3   3        1.11        0.48      0.46 o 
  -8  -2   3       42.65       49.77      1.14 o 
  -7  -2   3       78.35       86.33      1.49 o 
  -6  -2   3       25.61       29.23      0.71 o 
  -5  -2   3      253.50      233.67      3.05 o 
  -4  -2   3      275.28      257.08      3.07 o 
  -3  -2   3       29.02       22.23      0.45 o 
  -2  -2   3      621.59      643.59      7.84 o 
  -1  -2   3     1197.73     1334.94     21.04 o 
   0  -2   3      545.42      542.25     24.76 o 
   1  -2   3       69.81       72.29      1.88 o 
   2  -2   3       29.73       29.28      0.61 o 
   3  -2   3      509.61      499.49      8.28 o 
   4  -2   3       62.23       76.51      1.37 o 
   5  -2   3       59.46       56.27      1.17 o 
   6  -2   3       19.30       16.95      0.74 o 
   7  -2   3        4.77        2.70      0.41 o 
   8  -2   3       95.45       99.05      1.84 o 
  -8  -1   3       59.04       58.26      1.90 o 
  -7  -1   3       52.75       50.41      1.05 o 
  -6  -1   3        1.99        0.55      0.24 o 
  -5  -1   3       94.56      100.23      1.65 o 
  -4  -1   3        0.04        1.64      0.18 o 
  -3  -1   3      321.99      348.51      3.53 o 
  -2  -1   3      718.51      754.26      8.40 o 
  -1  -1   3      174.86      195.20      4.55 o 
   0  -1   3      212.47      207.32      3.77 o 
   1  -1   3      129.35      127.55      1.75 o 
   2  -1   3     1687.89     1678.26     34.67 o 
   3  -1   3       31.07       27.60      0.83 o 
   4  -1   3       33.82       29.85      0.82 o 
   5  -1   3       37.45       32.85      0.62 o 
   6  -1   3      106.73      100.85      1.43 o 
   7  -1   3       51.28       51.42      1.01 o 
   8  -1   3      281.24      281.31      4.34 o 
  -8   0   3       97.20       85.81      1.61 o 
  -7   0   3       23.08       18.59      0.68 o 
  -6   0   3       21.13       27.01      0.75 o 
  -5   0   3        2.13        3.08      0.22 o 
  -4   0   3      443.28      497.61      5.79 o 
  -3   0   3        0.15        1.04      0.14 o 
  -2   0   3      243.48      250.10      2.55 o 
  -1   0   3       97.05       79.92      1.09 o 
   0   0   3       77.86       75.15      1.52 o 
   1   0   3     1746.05     1642.24     21.59 o 
   3   0   3      389.77      370.30      5.04 o 
   4   0   3      105.13      104.32      1.25 o 
   5   0   3      345.68      340.49      3.90 o 
   6   0   3       39.41       35.89      0.69 o 
   7   0   3      119.77      115.48      1.76 o 
   8   0   3       48.23       50.07      1.19 o 
   9   0   3        5.62        4.69      0.51 o 
  -8   1   3      116.56      122.38      2.44 o 
  -7   1   3      150.94      143.47      2.16 o 
  -6   1   3       27.76       36.16      0.89 o 
  -5   1   3        6.50        8.53      0.37 o 
  -4   1   3      365.33      410.51      4.19 o 
  -3   1   3     1513.93     1739.65     16.91 o 
  -2   1   3      224.83      259.53      2.80 o 
  -1   1   3     1631.93     1608.11     17.91 o 
   0   1   3     7475.68     7389.84    116.34 o 
   2   1   3      254.64      275.40      4.14 o 
   3   1   3      878.94      841.10      8.47 o 
   4   1   3      732.50      761.55      8.97 o 
   5   1   3      534.60      536.04      5.98 o 
   6   1   3      158.32      156.48      2.06 o 
   7   1   3        5.21        3.51      0.38 o 
   8   1   3        0.35       -0.56      0.28 o 
   9   1   3       82.95       78.44      1.51 o 
  -8   2   3        6.82        5.22      1.78 o 
  -7   2   3       36.28       45.09      0.88 o 
  -6   2   3        2.01        4.17      0.33 o 
  -5   2   3      113.12      109.74      1.35 o 
  -4   2   3       13.45        8.81      0.35 o 
  -3   2   3     1134.08     1212.68     11.75 o 
  -2   2   3       22.88       23.01      0.43 o 
  -1   2   3     1272.82     1248.74     16.21 o 
   0   2   3      209.49      190.66      3.68 o 
   1   2   3     2689.97     2597.05     33.26 o 
   2   2   3      332.14      303.41      5.22 o 
   3   2   3       75.86       75.38      0.96 o 
   4   2   3        0.87        0.10      0.16 o 
   5   2   3       60.28       54.02      0.92 o 
   6   2   3       92.90       93.18      1.38 o 
   7   2   3       11.94        9.56      0.54 o 
   8   2   3        9.01        8.16      0.53 o 
  -8   3   3      118.24      117.42      4.46 o 
  -7   3   3      162.57      176.17      2.59 o 
  -6   3   3      793.33      854.83     10.45 o 
  -5   3   3       19.35       17.20      0.57 o 
  -4   3   3       37.05       40.43      0.77 o 
  -3   3   3      220.87      227.49      3.28 o 
  -2   3   3       20.12       19.69      0.62 o 
  -1   3   3       42.38       35.55      1.76 o 
   1   3   3        0.05        0.04      0.10 o 
   2   3   3      496.65      470.02      6.76 o 
   3   3   3       32.10       33.58      0.58 o 
   4   3   3      907.84      889.53     10.44 o 
   5   3   3       96.26       96.08      1.35 o 
   6   3   3       53.55       54.12      0.89 o 
   7   3   3        3.28        2.38      0.33 o 
   8   3   3        0.05       -0.61      0.30 o 
  -8   4   3        3.73        4.06      0.47 o 
  -7   4   3      138.07      147.23      2.53 o 
  -6   4   3       16.98       18.11      0.95 o 
  -5   4   3       18.09       16.24      0.80 o 
  -4   4   3      325.77      325.94      4.15 o 
  -3   4   3        4.72        1.11      0.19 o 
  -2   4   3      461.29      523.68      7.23 o 
  -1   4   3       72.33       62.12      1.33 o 
   0   4   3      577.64      506.59     34.53 o 
   1   4   3      165.74       99.62      3.44 o 
   2   4   3      968.17      928.22     15.56 o 
   3   4   3      286.43      287.99      3.90 o 
   4   4   3      372.77      357.48      4.34 o 
   5   4   3        0.76        0.36      0.20 o 
   6   4   3      169.39      162.49      2.42 o 
   7   4   3       13.91       10.31      0.58 o 
   8   4   3       31.27       28.91      1.02 o 
  -8   5   3       23.17       28.11      1.01 o 
  -7   5   3       30.98       29.81      0.96 o 
  -6   5   3       18.03       18.93      0.88 o 
  -5   5   3      106.19      110.71      4.39 o 
  -4   5   3      165.75      159.09      5.78 o 
  -3   5   3       78.91       87.73      2.49 o 
  -2   5   3      540.34      646.84     11.24 o 
  -1   5   3      592.66      688.11     10.36 o 
   0   5   3       10.69       11.39      0.52 o 
   1   5   3      123.41      135.12      3.11 o 
   2   5   3     1016.92      996.46     17.44 o 
   3   5   3      646.24      696.59     10.33 o 
   4   5   3      161.82      152.97      2.25 o 
   5   5   3        5.92        5.28      0.43 o 
   6   5   3      178.23      171.44      3.06 o 
   7   5   3       19.36       16.69      0.82 o 
   8   5   3       14.57       11.83      0.71 o 
  -7   6   3      227.53      243.88      4.46 o 
  -6   6   3       17.50       14.64      0.85 o 
  -5   6   3        0.85        0.61      0.36 o 
  -4   6   3      165.12      171.52      3.08 o 
  -2   6   3        0.16        0.48      0.15 o 
  -1   6   3      302.37      354.59      4.85 o 
   0   6   3      177.15      181.75      2.58 o 
   1   6   3      315.92      324.90      5.01 o 
   2   6   3        0.13        0.07      0.23 o 
   3   6   3       44.63       51.68      1.28 o 
   4   6   3        7.84        6.78      0.66 o 
   5   6   3       10.12        8.41      0.61 o 
   6   6   3      132.58      135.61      3.19 o 
   7   6   3       46.39       47.37      1.32 o 
   8   6   3        0.11       -1.06      0.53 o 
  -7   7   3      142.32      156.28      3.16 o 
  -6   7   3        0.07       -0.08      0.33 o 
  -5   7   3      341.19      322.91      7.66 o 
  -4   7   3        0.06        0.10      0.28 o 
  -3   7   3      475.71      502.00      9.10 o 
  -2   7   3       64.42       64.27      1.32 o 
  -1   7   3        8.15        5.67      0.34 o 
   0   7   3      534.50      528.80      7.14 o 
   1   7   3       10.14        9.69      0.40 o 
   3   7   3      274.67      256.88      4.83 o 
   4   7   3       43.97       35.48      1.78 o 
   5   7   3      524.04      506.96     11.50 o 
   6   7   3      399.73      399.37      7.47 o 
   7   7   3        4.20        3.45      0.63 o 
  -7   8   3       66.25       74.80      2.24 o 
  -6   8   3        0.48        0.42      0.36 o 
  -5   8   3        3.39        5.09      0.54 o 
  -4   8   3      281.78      272.77      5.27 o 
  -3   8   3       17.64       18.59      0.68 o 
  -2   8   3      152.07      140.15      2.42 o 
  -1   8   3       36.40       35.51      0.97 o 
   0   8   3      339.25      319.77      4.90 o 
   1   8   3       26.52       25.33      0.66 o 
   2   8   3      147.77      152.22      3.00 o 
   3   8   3        3.34        3.61      0.49 o 
   4   8   3        0.01        0.11      0.63 o 
   5   8   3       56.08       53.09      3.29 o 
   6   8   3       70.45       69.62      2.45 o 
   7   8   3        0.42       -0.03      0.53 o 
  -6   9   3       35.03       31.05      1.36 o 
  -5   9   3      119.33      116.75      2.81 o 
  -4   9   3      224.80      227.72      4.50 o 
  -3   9   3       18.44       15.21      0.65 o 
  -2   9   3      949.81      932.00     19.86 o 
  -1   9   3      634.04      637.87     13.89 o 
   0   9   3      178.13      175.19      4.88 o 
   1   9   3      604.50      610.48      9.34 o 
   2   9   3       13.77       14.48      0.86 o 
   3   9   3       34.01       32.32      1.26 o 
   4   9   3       15.70       14.94      2.08 o 
   5   9   3      237.60      223.77      5.61 o 
   6   9   3        0.03       -0.56      0.52 o 
  -5  10   3        0.09        1.00      0.53 o 
  -4  10   3      147.34      143.38      3.79 o 
  -3  10   3      133.06      123.79      2.67 o 
  -2  10   3      179.21      164.03      5.47 o 
  -1  10   3      170.26      181.75      5.07 o 
   0  10   3        1.82        2.54      0.57 o 
   1  10   3      995.89     1000.78     19.51 o 
   2  10   3       22.18       26.69      2.23 o 
   3  10   3      275.00      251.19      5.88 o 
   4  10   3        0.06        0.01      0.43 o 
   5  10   3      236.90      227.97      6.76 o 
   6  10   3        2.08        1.50      0.66 o 
  -4  11   3        0.06        0.54      0.42 o 
  -3  11   3       67.17       67.42      1.74 o 
  -2  11   3      161.35      161.77      4.87 o 
  -1  11   3        1.53        1.20      0.59 o 
   0  11   3       38.99       38.37      1.64 o 
   1  11   3       80.65       80.00      2.24 o 
   2  11   3      230.31      224.57      7.12 o 
   3  11   3        0.10       -0.04      0.40 o 
   4  11   3        3.68        2.78      0.57 o 
   5  11   3       49.03       45.20      1.88 o 
  -3  12   3        0.04       -0.10      0.49 o 
  -2  12   3       25.08       25.99      1.49 o 
  -1  12   3       33.24       32.03      1.59 o 
   0  12   3        1.79        2.76      0.97 o 
   1  12   3       15.17       13.39      0.88 o 
   2  12   3        4.11        3.46      0.60 o 
   3  12   3       21.12       21.86      1.32 o 
   4  12   3       12.58        8.45      0.79 o 
  -1  13   3       87.66       91.00      3.55 o 
   0  13   3       57.08       64.49      3.40 o 
   1  13   3        7.61        5.75      0.67 o 
   2  13   3        4.10        3.39      0.64 o 
  -2 -11   4        0.03        0.13      0.64 o 
  -1 -11   4       71.52       63.50      2.75 o 
   0 -11   4       12.02       13.74      1.22 o 
   1 -11   4      126.40      123.18      4.16 o 
   2 -11   4       15.94       12.42      1.07 o 
   3 -11   4        0.61        0.45      0.53 o 
  -3 -10   4      191.02      189.73      4.80 o 
  -2 -10   4       10.57        7.10      0.67 o 
  -1 -10   4      138.13      145.57      4.99 o 
   0 -10   4       11.38       12.14      1.07 o 
   1 -10   4       66.00       62.76      2.38 o 
   2 -10   4       50.01       53.28      1.75 o 
   3 -10   4        0.09       -0.33      0.42 o 
   4 -10   4       11.42       11.39      0.94 o 
  -4  -9   4      126.29      143.40      3.97 o 
  -3  -9   4      206.82      223.82      5.51 o 
  -2  -9   4       14.64       14.34      1.25 o 
  -1  -9   4       82.57       82.46      2.25 o 
   0  -9   4       68.97       73.52      2.72 o 
   1  -9   4        1.62        1.36      0.42 o 
   2  -9   4       76.12       68.83      3.65 o 
   3  -9   4       48.49       42.04      1.66 o 
   4  -9   4       79.60       73.30      2.29 o 
   5  -9   4       77.27       74.63      2.47 o 
  -5  -8   4       53.84       52.95      2.11 o 
  -4  -8   4      150.32      160.40      4.29 o 
  -3  -8   4       15.09       13.02      1.45 o 
  -2  -8   4        7.71       15.51      0.93 o 
  -1  -8   4       30.75       22.83      1.24 o 
   0  -8   4      404.46      374.17     20.46 o 
   1  -8   4       22.88       19.59      0.92 o 
   2  -8   4        3.21        1.61      0.64 o 
   3  -8   4        1.28        0.35      0.94 o 
   4  -8   4       51.06       48.62      1.75 o 
   5  -8   4        0.04        0.20      0.72 o 
   6  -8   4        0.96       -0.02      0.71 o 
  -6  -7   4      142.30      149.92      4.37 o 
  -5  -7   4       30.73       31.93      1.59 o 
  -4  -7   4       17.28       22.47      1.25 o 
  -3  -7   4       19.71       16.59      1.06 o 
  -2  -7   4       15.76       27.04      1.17 o 
  -1  -7   4       10.64        7.62      0.59 o 
   0  -7   4       56.19       52.17      1.33 o 
   1  -7   4       10.19       10.72      0.51 o 
   2  -7   4        5.69        5.14      0.44 o 
   3  -7   4      509.36      475.50     10.44 o 
   4  -7   4      110.15       93.88      3.26 o 
   5  -7   4        1.01        1.56      0.44 o 
   6  -7   4       13.48        9.98      1.36 o 
   7  -7   4      124.92      132.19      3.11 o 
  -6  -6   4       16.65       15.77      1.25 o 
  -5  -6   4       77.94       83.34      2.31 o 
  -4  -6   4        0.69        0.63      0.39 o 
  -3  -6   4       38.66       43.20      2.37 o 
  -2  -6   4      152.40      149.71      3.19 o 
  -1  -6   4       34.24       39.89      1.75 o 
   0  -6   4      106.51       97.63      1.82 o 
   1  -6   4       43.22       41.08      0.92 o 
   2  -6   4       71.46       69.18      1.93 o 
   3  -6   4      368.63      358.38      7.98 o 
   4  -6   4       85.87       89.48      2.56 o 
   5  -6   4      111.01      105.39      2.39 o 
   6  -6   4        0.37       -0.49      0.63 o 
   7  -6   4      126.94      119.63      2.87 o 
  -7  -5   4       77.06       77.64      2.65 o 
  -6  -5   4        1.26        1.08      0.42 o 
  -5  -5   4       20.25       19.97      1.35 o 
  -4  -5   4      192.66      204.16      3.56 o 
  -3  -5   4      198.86      206.65      4.29 o 
  -2  -5   4      471.10      470.68      8.86 o 
  -1  -5   4        0.05       -0.01      0.14 o 
   0  -5   4      181.14      198.06      3.94 o 
   1  -5   4        0.20       -0.21      0.19 o 
   2  -5   4      426.64      452.74     15.43 o 
   3  -5   4      102.62       92.28      3.78 o 
   4  -5   4       77.44       73.07      1.73 o 
   5  -5   4       53.72       57.06      1.55 o 
   6  -5   4       43.06       40.65      1.38 o 
   7  -5   4       12.33       13.95      0.96 o 
  -7  -4   4       63.93       62.48      1.61 o 
  -6  -4   4        8.18        8.33      0.64 o 
  -5  -4   4        0.01        0.45      0.34 o 
  -4  -4   4     1088.10     1115.47     16.96 o 
  -3  -4   4      209.82      213.14      3.98 o 
  -2  -4   4      223.30      228.74      3.72 o 
  -1  -4   4      353.72      378.65      5.46 o 
   0  -4   4     1514.81     1599.83     33.09 o 
   1  -4   4       24.61       17.08      1.16 o 
   2  -4   4       68.26       66.17      1.55 o 
   3  -4   4      314.64      289.53      9.62 o 
   4  -4   4        6.82        7.03      0.51 o 
   5  -4   4       37.49       35.51      1.17 o 
   6  -4   4       38.81       39.69      1.35 o 
   7  -4   4        3.13        2.11      0.58 o 
   8  -4   4       42.57       43.29      1.32 o 
  -7  -3   4      108.13      114.71      2.14 o 
  -6  -3   4      426.47      436.00      6.88 o 
  -5  -3   4       28.91       28.10      0.93 o 
  -4  -3   4     2223.16     2285.96     29.85 o 
  -3  -3   4        9.44        9.91      0.60 o 
  -2  -3   4      434.71      489.12      8.48 o 
  -1  -3   4      410.39      433.78      5.96 o 
   0  -3   4       73.96       73.25      1.62 o 
   1  -3   4     1644.46     1655.87     41.09 o 
   2  -3   4      132.72      130.64      2.27 o 
   3  -3   4      441.83      410.94     13.39 o 
   4  -3   4       20.88       20.89      0.94 o 
   5  -3   4        0.33       -0.09      0.24 o 
   6  -3   4      173.73      168.20      2.92 o 
   7  -3   4       13.71       11.54      0.91 o 
   8  -3   4      289.17      304.68      5.06 o 
  -8  -2   4       78.53       79.53      1.55 o 
  -7  -2   4       33.81       28.41      0.80 o 
  -6  -2   4       48.72       53.46      1.11 o 
  -5  -2   4        4.33        6.32      0.34 o 
  -4  -2   4      327.08      367.68      4.57 o 
  -3  -2   4       19.57       18.52      0.61 o 
  -2  -2   4      134.69      144.51      1.72 o 
  -1  -2   4      151.02      152.60      1.98 o 
   0  -2   4       11.70       11.91      0.71 o 
   1  -2   4     1107.08     1012.25     15.00 o 
   2  -2   4      390.10      399.40      6.03 o 
   3  -2   4      589.03      578.91     12.74 o 
   4  -2   4      201.69      218.96      3.72 o 
   5  -2   4      394.46      417.47      6.31 o 
   6  -2   4      441.05      438.03      5.92 o 
   7  -2   4       76.48       76.83      1.49 o 
   8  -2   4       62.89       66.46      1.45 o 
  -8  -1   4       73.84       73.21      1.47 o 
  -7  -1   4      167.12      157.38      2.38 o 
  -6  -1   4      336.33      306.16      4.17 o 
  -5  -1   4      120.42      115.33      1.70 o 
  -4  -1   4        0.45       -0.08      0.13 o 
  -3  -1   4       57.94       46.91      0.72 o 
  -2  -1   4      394.28      464.93      4.92 o 
  -1  -1   4      295.08      287.38      3.29 o 
   0  -1   4       89.95       85.86      2.69 o 
   1  -1   4      298.37      273.11      6.47 o 
   2  -1   4       80.22       75.04      1.06 o 
   3  -1   4        1.63        0.91      0.11 o 
   4  -1   4        1.17        2.40      0.16 o 
   5  -1   4      129.34      136.39      1.84 o 
   6  -1   4       13.89       12.66      0.49 o 
   7  -1   4       26.90       27.24      0.81 o 
   8  -1   4        2.12        0.97      0.68 o 
  -8   0   4       70.62       68.15      1.39 o 
  -7   0   4       17.25       16.62      0.63 o 
  -6   0   4      142.05      156.26      2.31 o 
  -5   0   4       31.07       25.09      0.56 o 
  -4   0   4        4.78        6.22      0.31 o 
  -3   0   4      309.69      334.61      3.90 o 
  -2   0   4     1807.00     1967.78     17.97 o 
  -1   0   4       20.53       22.98      0.50 o 
   0   0   4       75.00       77.26      1.39 o 
   1   0   4      550.68      543.53      7.36 o 
   2   0   4        7.66       10.84      0.53 o 
   3   0   4        3.35        2.54      0.20 o 
   4   0   4      976.49      940.52      9.48 o 
   5   0   4        0.14        0.42      0.21 o 
   6   0   4      578.25      598.08      7.02 o 
   7   0   4       25.69       23.05      0.67 o 
   8   0   4       37.89       35.12      1.34 o 
  -8   1   4       18.50       18.54      0.83 o 
  -7   1   4       18.13       19.75      0.69 o 
  -6   1   4       11.43        5.67      0.34 o 
  -5   1   4       84.67       78.78      1.08 o 
  -4   1   4       21.38       25.43      0.52 o 
  -3   1   4        0.30        1.06      0.14 o 
  -2   1   4      353.35      400.33      4.29 o 
  -1   1   4       89.64       71.82      0.93 o 
   0   1   4      338.64      342.93      3.78 o 
   1   1   4      558.35      551.24      7.10 o 
   2   1   4      365.07      344.28      3.82 o 
   3   1   4      367.80      342.23      3.79 o 
   4   1   4      641.28      584.89      9.31 o 
   5   1   4      333.71      323.15      3.68 o 
   6   1   4       28.29       28.88      0.71 o 
   7   1   4       27.69       25.95      0.71 o 
   8   1   4      100.84       97.40      1.60 o 
  -8   2   4       10.85       11.11      0.71 o 
  -7   2   4       96.98       98.85      1.86 o 
  -6   2   4        1.30        2.94      0.24 o 
  -5   2   4       89.48       89.74      1.18 o 
  -4   2   4       63.24       73.40      0.97 o 
  -3   2   4      349.63      357.87      3.61 o 
  -2   2   4      402.04      434.09      4.70 o 
  -1   2   4       16.08       12.28      0.34 o 
   0   2   4      840.89      891.04     11.63 o 
   1   2   4      234.05      215.54      3.80 o 
   2   2   4      479.90      507.69      6.55 o 
   3   2   4       35.03       30.02      0.57 o 
   4   2   4        5.25        5.61      0.23 o 
   5   2   4       81.40       82.12      1.25 o 
   6   2   4        0.89        1.43      0.24 o 
   7   2   4       19.01       17.80      0.62 o 
   8   2   4      168.79      165.45      2.81 o 
  -8   3   4      109.10      107.29      3.73 o 
  -7   3   4      202.61      214.23      3.05 o 
  -6   3   4       46.41       47.83      1.02 o 
  -5   3   4     2177.44     2258.17     24.74 o 
  -4   3   4      409.54      432.44      4.94 o 
  -3   3   4     1204.51     1234.72     12.83 o 
  -2   3   4      221.12      217.44      3.94 o 
  -1   3   4      454.18      413.31      5.52 o 
   0   3   4      190.62      179.69      3.25 o 
   1   3   4        0.35        0.38      0.23 o 
   2   3   4      333.54      303.69      4.06 o 
   3   3   4      319.30      335.93      4.16 o 
   4   3   4      101.46       93.80      1.51 o 
   5   3   4      108.16      106.06      1.79 o 
   6   3   4      152.13      144.60      2.20 o 
   7   3   4       44.29       43.68      0.99 o 
   8   3   4      100.64       97.31      2.03 o 
  -8   4   4        4.93        6.35      0.65 o 
  -7   4   4      247.97      261.40      3.61 o 
  -6   4   4       17.27       14.53      0.84 o 
  -5   4   4       22.84       23.40      0.65 o 
  -4   4   4      171.03      174.17      2.38 o 
  -3   4   4      541.03      551.37      7.60 o 
  -2   4   4       33.27       45.73      1.36 o 
  -1   4   4       95.10      109.23      2.44 o 
   0   4   4      501.32      494.24      8.36 o 
   1   4   4      221.87      204.77      3.19 o 
   2   4   4      112.32      103.80      1.76 o 
   3   4   4        0.00        0.46      0.14 o 
   4   4   4       23.96       18.15      0.49 o 
   5   4   4      157.24      151.78      2.06 o 
   6   4   4      344.80      340.07      4.91 o 
   7   4   4      100.69       96.62      1.83 o 
   8   4   4       41.92       37.65      1.14 o 
  -7   5   4      124.75      131.94      2.37 o 
  -6   5   4       48.88       47.15      1.26 o 
  -5   5   4       38.01       37.31      1.11 o 
  -4   5   4     1292.37     1315.21     20.52 o 
  -3   5   4      100.00      103.92      2.61 o 
  -2   5   4      848.16      855.14     15.11 o 
  -1   5   4       32.05       21.07      1.18 o 
   0   5   4     1026.17      949.48     16.64 o 
   1   5   4       87.36       75.78      1.62 o 
   2   5   4       32.24       37.99      0.83 o 
   3   5   4       43.68       43.77      1.30 o 
   4   5   4       19.72       14.38      0.54 o 
   5   5   4       98.62       93.89      1.39 o 
   6   5   4      184.84      179.95      2.65 o 
   7   5   4       29.01       26.68      0.87 o 
   8   5   4       51.16       45.89      1.32 o 
  -7   6   4      209.01      234.40      4.35 o 
  -6   6   4      100.83      101.74      2.66 o 
  -5   6   4       80.53       83.95      2.14 o 
  -4   6   4     1279.62     1336.68     20.83 o 
  -3   6   4      396.39      392.02      7.25 o 
  -1   6   4      234.59      213.21      3.94 o 
   0   6   4      951.54      925.75     19.46 o 
   1   6   4       87.60       79.37      5.22 o 
   2   6   4        0.21        0.64      0.23 o 
   3   6   4       43.61       33.57      1.01 o 
   4   6   4        4.12        3.93      0.36 o 
   5   6   4      133.85      136.02      2.40 o 
   6   6   4      104.41      102.77      2.02 o 
   7   6   4       46.59       45.59      2.20 o 
   8   6   4      100.55      105.40      2.52 o 
  -7   7   4       10.66        9.23      0.75 o 
  -6   7   4        0.01        0.20      0.37 o 
  -5   7   4        0.30       -0.18      0.34 o 
  -4   7   4      180.86      162.23      3.40 o 
  -3   7   4      181.79      170.41      3.43 o 
  -2   7   4       80.96       88.40      1.68 o 
  -1   7   4       58.47       61.79      1.24 o 
   0   7   4       71.69       59.03      1.35 o 
   3   7   4      146.55      149.75      3.04 o 
   4   7   4       72.60       73.59      2.27 o 
   5   7   4      294.93      293.26      7.05 o 
   6   7   4      169.55      171.25      3.56 o 
   7   7   4       74.80       73.14      3.81 o 
  -6   8   4       26.30       29.99      1.10 o 
  -5   8   4        3.53        5.46      0.58 o 
  -4   8   4        1.41        1.09      0.35 o 
  -3   8   4      105.69      107.78      2.06 o 
  -2   8   4      286.77      281.10      4.55 o 
  -1   8   4        0.91        0.49      0.21 o 
   0   8   4        0.71        0.78      0.22 o 
   1   8   4      124.83      116.77      2.08 o 
   2   8   4      256.21      252.24      4.76 o 
   3   8   4        6.74        6.46      0.52 o 
   4   8   4      140.56      144.38      9.29 o 
   5   8   4       84.98       82.13      2.60 o 
   6   8   4       25.70       25.66      1.46 o 
   7   8   4       28.50       29.20      1.33 o 
  -6   9   4       32.62       28.97      1.09 o 
  -5   9   4        1.10        0.68      0.40 o 
  -4   9   4      179.84      178.01      3.69 o 
  -3   9   4       15.11       13.79      0.63 o 
  -2   9   4      452.04      439.56      6.91 o 
  -1   9   4      326.24      326.54      5.97 o 
   0   9   4      460.38      450.39      7.02 o 
   1   9   4       67.87       66.41      1.38 o 
   2   9   4      271.19      264.08      4.98 o 
   3   9   4        0.03       -0.23      0.33 o 
   4   9   4      111.86      107.34      4.05 o 
   5   9   4       59.32       51.96      1.95 o 
   6   9   4        0.04       -0.20      0.57 o 
  -5  10   4        3.84        7.77      0.88 o 
  -4  10   4        9.07        8.07      0.59 o 
  -3  10   4       21.28       23.93      0.98 o 
  -2  10   4       16.49       11.85      0.72 o 
  -1  10   4       27.74       31.72      1.31 o 
   0  10   4       73.76       67.39      1.65 o 
   1  10   4       26.98       27.85      1.12 o 
   2  10   4      217.09      210.03      4.93 o 
   3  10   4        3.91        3.84      0.60 o 
   4  10   4        0.00        0.18      0.45 o 
   5  10   4       96.22       90.75      3.89 o 
   6  10   4       18.36       16.55      1.25 o 
  -4  11   4       45.36       48.51      3.06 o 
  -3  11   4       15.32       16.81      0.88 o 
  -2  11   4        3.54        2.93      0.55 o 
  -1  11   4       20.88       22.56      0.88 o 
   0  11   4       68.75       70.75      2.59 o 
   1  11   4       97.95       91.81      2.50 o 
   2  11   4       96.88       90.04      2.81 o 
   3  11   4       18.33       19.85      1.05 o 
   4  11   4        7.72        6.32      0.75 o 
   5  11   4       72.07       71.10      5.08 o 
  -3  12   4      301.59      320.48      6.11 o 
  -2  12   4       26.07       24.72      1.00 o 
  -1  12   4       58.61       54.44      1.49 o 
   0  12   4        1.07        1.69      0.40 o 
   1  12   4      124.31      123.22      3.23 o 
   2  12   4       41.07       40.80      1.60 o 
   3  12   4       72.65       71.48      3.92 o 
   4  12   4        4.66        4.29      0.67 o 
  -1  13   4        6.11        5.71      0.96 o 
   0  13   4       78.91       90.83      2.57 o 
   1  13   4      129.07      140.13      3.64 o 
   2  13   4       27.81       31.61      1.78 o 
   0 -11   5       68.89       67.84      2.88 o 
   1 -11   5        4.13        5.26      0.84 o 
  -3 -10   5      167.41      199.88      5.09 o 
  -2 -10   5       12.75       13.13      0.92 o 
  -1 -10   5        1.21        0.02      0.49 o 
   0 -10   5      156.53      160.30      5.43 o 
   1 -10   5        6.11        5.50      0.80 o 
   2 -10   5      145.87      142.18      4.79 o 
   3 -10   5       52.94       54.47      2.61 o 
   4 -10   5        4.07        3.18      0.68 o 
  -4  -9   5       47.22       53.18      2.07 o 
  -3  -9   5       19.00       16.47      1.14 o 
  -2  -9   5       63.74       64.46      2.28 o 
  -1  -9   5        0.87        1.00      0.42 o 
   0  -9   5      190.95      180.40      4.66 o 
   1  -9   5        4.61        4.09      0.67 o 
   2  -9   5      171.54      158.22      5.00 o 
   3  -9   5       18.29       13.82      1.00 o 
   4  -9   5        4.79        4.10      0.69 o 
   5  -9   5      151.51      145.66      4.01 o 
  -5  -8   5       75.08       77.92      2.72 o 
  -4  -8   5       15.19       17.15      1.20 o 
  -3  -8   5        4.86        4.03      0.64 o 
  -2  -8   5      188.34      200.43      4.95 o 
  -1  -8   5       12.04       15.50      0.91 o 
   0  -8   5        2.20        0.39      0.36 o 
   1  -8   5      176.13      164.97      3.30 o 
   2  -8   5       47.55       44.29      1.45 o 
   3  -8   5       83.39       73.57      2.23 o 
   4  -8   5       23.69       24.39      1.27 o 
   5  -8   5        0.96       -0.07      0.56 o 
   6  -8   5       44.96       47.94      2.01 o 
  -5  -7   5       61.45       65.04      2.42 o 
  -4  -7   5      104.33      109.63      2.78 o 
  -3  -7   5       57.59       47.09      1.54 o 
  -2  -7   5      337.45      328.36      6.44 o 
  -1  -7   5       30.09       30.59      1.08 o 
   0  -7   5       29.41       23.44      2.23 o 
   1  -7   5      703.49      697.53     13.96 o 
   2  -7   5      154.74      146.82      3.82 o 
   3  -7   5      379.53      352.81     10.22 o 
   4  -7   5       79.87       80.21      2.45 o 
   5  -7   5      131.71      116.63      4.23 o 
   6  -7   5       24.71       24.50      1.74 o 
  -6  -6   5      122.99      123.27      2.63 o 
  -5  -6   5       15.19       15.58      0.81 o 
  -4  -6   5      149.42      144.67      3.37 o 
  -3  -6   5      149.93      150.78      4.50 o 
  -2  -6   5      274.02      257.99      5.19 o 
  -1  -6   5        6.19        3.54      0.42 o 
   0  -6   5        0.12        0.10      0.24 o 
   1  -6   5      712.99      712.62     11.23 o 
   2  -6   5       14.48       15.30      0.91 o 
   3  -6   5      258.45      239.34      5.60 o 
   4  -6   5        5.28        4.52      0.65 o 
   5  -6   5      310.83      282.71      6.71 o 
   6  -6   5       16.29       15.27      1.21 o 
   7  -6   5       33.28       34.26      1.78 o 
  -6  -5   5        0.66        0.39      0.41 o 
  -5  -5   5        4.17        5.84      0.55 o 
  -4  -5   5       63.38       60.78      1.48 o 
  -3  -5   5      341.51      353.89      6.96 o 
  -2  -5   5      316.77      332.35      6.48 o 
  -1  -5   5        2.15        2.47      0.31 o 
   2  -5   5      166.73      160.49      4.12 o 
   3  -5   5        2.35        1.28      0.68 o 
   4  -5   5       44.03       40.04      2.23 o 
   5  -5   5      490.87      489.18     10.94 o 
   6  -5   5        0.23       -0.55      0.53 o 
   7  -5   5       26.42       28.98      2.79 o 
  -7  -4   5        3.07        4.53      0.87 o 
  -6  -4   5      137.90      140.49      2.81 o 
  -5  -4   5        0.12        0.23      0.34 o 
  -4  -4   5       42.97       41.67      1.02 o 
  -3  -4   5      155.67      161.06      4.43 o 
  -2  -4   5      480.34      460.18      8.71 o 
  -1  -4   5      225.74      240.92      4.03 o 
   0  -4   5        1.73        0.63      0.23 o 
   1  -4   5      678.11      694.01     15.77 o 
   2  -4   5        0.36        0.05      0.20 o 
   3  -4   5      103.44       97.49      2.61 o 
   4  -4   5      145.28      137.26      3.52 o 
   5  -4   5       36.04       40.86      1.78 o 
   6  -4   5      160.76      147.86      4.81 o 
   7  -4   5       52.56       52.49      2.14 o 
   8  -4   5        0.64       -0.18      0.51 o 
  -7  -3   5        0.34        0.60      0.37 o 
  -6  -3   5      163.25      168.37      3.45 o 
  -5  -3   5       47.68       47.31      1.06 o 
  -4  -3   5       25.63       22.22      1.00 o 
  -3  -3   5       19.05       18.52      0.66 o 
  -2  -3   5      625.53      673.85      9.20 o 
  -1  -3   5       30.78       43.86      0.87 o 
   0  -3   5      176.82      169.14      2.49 o 
   1  -3   5      236.23      244.60      4.13 o 
   2  -3   5      121.12      121.53      3.02 o 
   3  -3   5      264.98      260.47      4.63 o 
   4  -3   5      199.05      181.51      4.41 o 
   5  -3   5       41.78       43.18      1.24 o 
   6  -3   5      289.07      284.04      5.27 o 
   7  -3   5      176.09      176.41      4.30 o 
   8  -3   5       30.26       32.25      1.37 o 
  -7  -2   5       10.84       10.62      0.53 o 
  -6  -2   5      244.97      235.23      3.72 o 
  -5  -2   5      200.81      178.52      2.46 o 
  -4  -2   5      153.15      157.25      2.44 o 
  -3  -2   5      187.44      175.89      3.12 o 
  -2  -2   5       71.07       68.76      0.89 o 
  -1  -2   5       17.34       20.23      0.43 o 
   0  -2   5        9.07        9.73      0.45 o 
   1  -2   5      128.00      130.00      2.15 o 
   2  -2   5      186.54      161.54      2.62 o 
   3  -2   5      405.40      399.56      5.36 o 
   4  -2   5       48.81       42.15      1.04 o 
   5  -2   5       79.82       76.73      1.50 o 
   6  -2   5      169.30      181.44      3.04 o 
   7  -2   5      433.33      458.31      7.11 o 
   8  -2   5       38.61       46.78      1.34 o 
  -7  -1   5      149.55      153.07      2.35 o 
  -6  -1   5        3.19        4.54      0.37 o 
  -5  -1   5      331.10      306.14      4.58 o 
  -4  -1   5        0.39        0.72      0.23 o 
  -3  -1   5     1586.36     1608.82     18.10 o 
  -2  -1   5      111.18      122.43      1.53 o 
  -1  -1   5       80.65       67.51      0.87 o 
   0  -1   5       79.85       69.25      0.87 o 
   1  -1   5      165.03      144.52      2.36 o 
   2  -1   5      335.76      311.33      3.27 o 
   3  -1   5     1195.96     1214.42     14.27 o 
   4  -1   5       27.03       30.48      0.66 o 
   5  -1   5        4.40        3.51      0.29 o 
   6  -1   5      344.47      359.25      4.82 o 
   7  -1   5      200.52      204.85      2.97 o 
   8  -1   5       33.23       34.54      1.50 o 
  -8   0   5       42.36       40.73      1.04 o 
  -7   0   5      122.70      124.67      1.99 o 
  -6   0   5        1.72        1.48      0.29 o 
  -5   0   5      289.26      274.98      3.90 o 
  -4   0   5       49.28       56.32      0.98 o 
  -3   0   5      641.11      668.98      7.70 o 
  -2   0   5       53.67       69.72      0.93 o 
  -1   0   5      702.79      696.43      7.30 o 
   0   0   5        9.89        6.99      0.39 o 
   1   0   5      747.28      693.71     16.59 o 
   2   0   5      240.22      219.06      4.49 o 
   3   0   5        0.22        0.13      0.16 o 
   4   0   5      190.72      187.57      2.21 o 
   5   0   5       20.68       21.74      0.56 o 
   6   0   5      153.77      144.03      1.95 o 
   7   0   5      428.83      435.46      5.67 o 
   8   0   5      247.64      248.58      3.93 o 
  -8   1   5        2.06        2.19      0.48 o 
  -7   1   5      211.30      208.37      3.00 o 
  -6   1   5        6.53        6.04      0.37 o 
  -5   1   5      307.29      288.75      3.21 o 
  -4   1   5        2.46        4.27      0.25 o 
  -3   1   5       10.00       16.18      0.50 o 
  -2   1   5      203.85      215.80      2.63 o 
  -1   1   5       47.14       47.08      0.80 o 
   0   1   5      196.82      212.73      2.18 o 
   1   1   5       73.06       85.33      1.01 o 
   2   1   5       17.54       24.92      0.54 o 
   3   1   5      177.36      187.26      3.56 o 
   4   1   5        4.60        2.07      0.18 o 
   5   1   5      165.32      164.38      2.12 o 
   6   1   5      391.90      382.98      5.00 o 
   7   1   5        5.78        5.64      0.39 o 
   8   1   5       22.99       24.73      0.74 o 
  -8   2   5      124.70      133.55      3.34 o 
  -7   2   5       20.13       17.50      0.87 o 
  -6   2   5       50.49       48.50      0.82 o 
  -5   2   5      446.20      456.50      4.88 o 
  -4   2   5        1.65        0.72      0.16 o 
  -3   2   5       81.60       93.24      1.20 o 
  -2   2   5     1706.73     1763.92     18.23 o 
  -1   2   5      280.93      257.92      4.17 o 
   0   2   5     2728.96     2672.91     34.07 o 
   1   2   5      134.86      131.43      2.04 o 
   2   2   5      738.01      705.78      8.29 o 
   3   2   5      495.71      466.70      5.19 o 
   4   2   5      114.06      106.96      1.51 o 
   5   2   5      396.91      388.97      4.39 o 
   6   2   5       28.73       30.81      0.74 o 
   7   2   5       65.73       63.46      1.18 o 
   8   2   5        5.06        3.66      0.40 o 
  -7   3   5       46.87       44.64      1.80 o 
  -6   3   5       21.56       19.95      0.58 o 
  -5   3   5       42.89       38.96      1.01 o 
  -4   3   5     1001.14     1047.32     11.62 o 
  -3   3   5       98.21       86.80      1.46 o 
  -2   3   5     1054.54     1100.02     12.43 o 
  -1   3   5      875.04      823.74      9.15 o 
   0   3   5      146.18      111.61      1.60 o 
   1   3   5      749.90      786.00      8.52 o 
   2   3   5      695.96      687.55      8.09 o 
   3   3   5       74.14       69.02      1.04 o 
   4   3   5       56.34       64.72      1.37 o 
   5   3   5      330.58      340.90      4.24 o 
   6   3   5        2.25        2.23      0.41 o 
   7   3   5        1.13        0.69      0.33 o 
   8   3   5        0.15       -0.32      0.36 o 
  -7   4   5       87.63       91.39      1.63 o 
  -6   4   5       10.26        9.52      0.53 o 
  -5   4   5       32.43       33.40      0.81 o 
  -4   4   5        9.67       10.47      0.72 o 
  -3   4   5       21.20       20.41      0.54 o 
  -2   4   5       12.94       15.22      1.20 o 
  -1   4   5      102.10      102.38      1.85 o 
   0   4   5      185.67      183.48      2.60 o 
   1   4   5      153.00      147.87      2.15 o 
   2   4   5      158.51      156.41      1.99 o 
   3   4   5        6.74        7.46      0.31 o 
   4   4   5       56.91       59.34      0.97 o 
   5   4   5        0.58        0.58      0.22 o 
   6   4   5        0.34       -0.03      0.25 o 
   7   4   5       13.84       11.51      0.95 o 
   8   4   5        0.04       -0.65      0.36 o 
  -7   5   5      160.28      165.40      2.83 o 
  -6   5   5       34.81       33.87      1.08 o 
  -5   5   5       25.98       26.53      0.99 o 
  -4   5   5       58.44       57.94      1.41 o 
  -3   5   5        0.01        0.57      0.27 o 
  -2   5   5      462.13      471.22      7.15 o 
  -1   5   5      266.73      256.06      3.92 o 
   0   5   5      322.97      313.92      4.30 o 
   1   5   5       24.97       23.02      0.82 o 
   2   5   5      520.02      474.08      7.17 o 
   3   5   5       29.40       28.08      0.68 o 
   4   5   5       76.14       69.27      1.49 o 
   5   5   5        3.24        2.31      0.26 o 
   6   5   5        1.21        1.41      0.32 o 
   7   5   5      188.17      193.38      3.17 o 
   8   5   5       26.65       23.15      0.93 o 
  -7   6   5        5.76        6.38      0.76 o 
  -6   6   5      153.98      164.91      3.70 o 
  -5   6   5      355.27      367.63      6.23 o 
  -4   6   5       16.07       13.37      0.71 o 
  -3   6   5      190.52      194.66      3.90 o 
   0   6   5      401.08      342.60     15.89 o 
   1   6   5        4.73        4.49      0.45 o 
   2   6   5      687.64      668.08     11.94 o 
   3   6   5      290.21      280.87      5.31 o 
   4   6   5       83.18       84.83      1.46 o 
   5   6   5      108.02      107.79      1.81 o 
   6   6   5       62.22       64.22      1.48 o 
   7   6   5      376.81      390.37      7.04 o 
   8   6   5       46.02       45.66      1.78 o 
  -7   7   5       18.59       22.11      1.44 o 
  -6   7   5       18.19       16.70      1.01 o 
  -5   7   5      180.05      182.26      3.90 o 
  -4   7   5      116.25      113.86      2.30 o 
  -3   7   5       88.57       80.93      1.94 o 
  -2   7   5        4.87        2.72      0.40 o 
  -1   7   5        9.03        1.40      0.31 o 
   1   7   5        0.96        0.16      0.40 o 
   2   7   5       28.26       32.09      1.00 o 
   3   7   5      565.18      577.18     10.43 o 
   4   7   5      131.09      127.57      2.78 o 
   5   7   5       27.28       24.54      1.09 o 
   6   7   5       69.82       74.37      2.37 o 
   7   7   5      283.59      299.23      4.88 o 
  -6   8   5      106.07      107.94      2.72 o 
  -5   8   5       30.13       26.88      1.13 o 
  -4   8   5       80.68       78.60      1.99 o 
  -3   8   5      102.93      111.14      2.47 o 
  -2   8   5       65.29       67.56      1.44 o 
  -1   8   5      115.01      104.98      1.96 o 
   0   8   5       26.26       23.29      0.74 o 
   1   8   5      523.77      515.24      7.98 o 
   2   8   5       23.25       20.18      1.56 o 
   3   8   5      311.66      315.35      5.95 o 
   4   8   5       42.47       41.88      3.65 o 
   5   8   5      499.19      481.61     11.05 o 
   6   8   5        6.54        5.11      0.66 o 
   7   8   5        3.59        3.21      0.64 o 
  -6   9   5       55.86       58.73      1.84 o 
  -5   9   5       63.77       56.38      1.69 o 
  -4   9   5      116.73      121.80      2.76 o 
  -3   9   5       76.23       74.98      1.62 o 
  -2   9   5        3.57        2.81      0.43 o 
  -1   9   5      302.46      299.32      4.86 o 
   0   9   5       18.76       17.32      0.74 o 
   1   9   5      305.76      295.08      4.80 o 
   2   9   5       88.60       90.86      2.06 o 
   3   9   5       90.39       86.26      2.48 o 
   4   9   5        0.43        0.31      0.62 o 
   5   9   5        0.12       -0.31      0.50 o 
   6   9   5       57.25       59.24      2.66 o 
  -5  10   5      223.56      233.12      4.81 o 
  -4  10   5       79.16       80.87      2.04 o 
  -3  10   5        0.18       -0.12      0.32 o 
  -2  10   5       40.30       38.86      1.02 o 
  -1  10   5      126.14      116.79      2.18 o 
   0  10   5       64.32       61.66      1.65 o 
   1  10   5       37.78       38.26      1.03 o 
   2  10   5        0.10        0.12      0.31 o 
   3  10   5       15.14       17.67      1.03 o 
   4  10   5        0.53        0.37      0.47 o 
   5  10   5        0.01       -0.37      0.58 o 
   6  10   5       10.95       10.12      1.08 o 
  -4  11   5       33.32       35.11      1.19 o 
  -3  11   5        4.43        3.58      0.55 o 
  -2  11   5       64.30       60.70      1.65 o 
  -1  11   5       43.96       45.40      1.91 o 
   0  11   5       74.42       68.05      2.53 o 
   1  11   5       91.23       91.69      1.85 o 
   2  11   5      288.21      279.79      5.36 o 
   3  11   5       46.92       43.05      1.84 o 
   4  11   5       23.54       23.08      1.37 o 
   5  11   5       10.42        7.43      0.94 o 
  -3  12   5       12.95       13.16      1.25 o 
  -2  12   5        7.15        6.09      0.59 o 
  -1  12   5       99.51      100.97      3.22 o 
   0  12   5        1.44        1.83      0.44 o 
   1  12   5       13.98       10.18      0.84 o 
   2  12   5       17.95       19.69      1.20 o 
   3  12   5       27.05       30.93      1.17 o 
  -1  13   5       27.57       28.91      1.15 o 
   0  13   5       19.12       18.65      1.30 o 
   1  13   5        1.14        0.85      0.53 o 
  -1 -10   6       18.04       16.14      1.03 o 
   0 -10   6      104.94      120.15      4.47 o 
   1 -10   6        0.84        1.52      0.66 o 
   2 -10   6        0.03        0.12      0.63 o 
  -3  -9   6       85.49      110.88      3.30 o 
  -2  -9   6        0.26        0.48      0.47 o 
  -1  -9   6        2.32        2.01      0.50 o 
   0  -9   6       46.85       48.04      1.66 o 
   1  -9   6       50.26       49.53      1.62 o 
   2  -9   6       11.33       12.51      0.74 o 
   3  -9   6       26.58       25.23      1.02 o 
   4  -9   6        9.18        6.68      1.19 o 
  -4  -8   6      131.39      139.88      4.02 o 
  -3  -8   6        9.17       10.19      0.96 o 
  -2  -8   6       89.92       92.16      2.76 o 
  -1  -8   6        2.73        1.54      0.61 o 
   0  -8   6        1.00        0.71      0.41 o 
   1  -8   6       68.04       74.17      2.92 o 
   2  -8   6        8.05        7.79      0.59 o 
   3  -8   6        1.49        0.81      0.40 o 
   4  -8   6       34.98       29.94      1.43 o 
   5  -8   6      115.16      109.10      3.26 o 
  -5  -7   6        0.60        0.77      0.53 o 
  -4  -7   6       24.51       20.69      1.14 o 
  -3  -7   6        4.54        3.86      0.58 o 
  -2  -7   6      191.48      184.91      4.00 o 
  -1  -7   6      144.92      140.90      3.13 o 
   0  -7   6      109.16       95.69      2.55 o 
   1  -7   6      296.93      275.86      6.78 o 
   2  -7   6      278.83      265.13      5.10 o 
   3  -7   6      116.72      103.29      2.90 o 
   4  -7   6        3.48        2.08      1.04 o 
   5  -7   6      225.69      217.28      5.46 o 
   6  -7   6        4.10        3.43      0.79 o 
  -5  -6   6      205.40      233.01      4.19 o 
  -4  -6   6       48.62       46.29      1.63 o 
  -3  -6   6       71.86       80.14      2.18 o 
  -2  -6   6      375.61      355.88      7.00 o 
  -1  -6   6        6.57        3.76      0.48 o 
   0  -6   6      149.40      140.80      2.60 o 
   1  -6   6        1.53        1.10      0.74 o 
   2  -6   6     1281.55     1218.41     25.77 o 
   3  -6   6      334.37      320.54      7.34 o 
   4  -6   6       50.92       47.68      1.81 o 
   5  -6   6      126.36      121.89      3.46 o 
   6  -6   6       29.16       26.18      2.89 o 
  -6  -5   6       68.40       72.21      1.87 o 
  -5  -5   6        0.15       -0.33      0.35 o 
  -4  -5   6       98.68      103.60      2.16 o 
  -3  -5   6      151.05      152.96      3.94 o 
  -2  -5   6      501.17      481.45      9.19 o 
  -1  -5   6        7.10        9.02      0.63 o 
   0  -5   6       25.71       24.18      0.80 o 
   1  -5   6       41.34       37.14      0.99 o 
   2  -5   6       16.97       18.02      0.83 o 
   3  -5   6      380.01      354.81      8.00 o 
   4  -5   6       22.85       21.52      2.22 o 
   5  -5   6       63.43       59.01      2.11 o 
   6  -5   6      121.94      114.25      3.40 o 
   7  -5   6       71.09       68.58      2.55 o 
  -6  -4   6        0.60        0.40      0.54 o 
  -5  -4   6       27.12       25.81      1.03 o 
  -4  -4   6       23.86       23.30      0.83 o 
  -3  -4   6     1038.65     1061.78     16.15 o 
  -2  -4   6        8.44        5.96      0.57 o 
  -1  -4   6      484.47      486.08      7.82 o 
   0  -4   6       16.75       21.17      0.74 o 
   1  -4   6      860.89      837.80     17.55 o 
   2  -4   6       87.67       85.98      1.96 o 
   3  -4   6      274.67      251.99      5.85 o 
   4  -4   6       28.54       26.81      2.25 o 
   5  -4   6       13.20        9.89      1.22 o 
   6  -4   6       77.54       79.96      2.93 o 
   7  -4   6       20.16       16.40      1.34 o 
  -7  -3   6      182.39      198.85      3.90 o 
  -6  -3   6       13.22       14.49      0.70 o 
  -5  -3   6       21.57       19.85      1.27 o 
  -4  -3   6       14.68       14.41      0.55 o 
  -3  -3   6      311.26      314.18      4.46 o 
  -2  -3   6        0.02       -0.02      0.21 o 
  -1  -3   6      109.28      104.04      1.71 o 
   0  -3   6        0.11       -0.40      0.20 o 
   1  -3   6      230.13      199.60      3.97 o 
   2  -3   6       40.75       35.25      1.07 o 
   3  -3   6       71.28       69.34      4.26 o 
   4  -3   6       15.64       18.78      1.08 o 
   5  -3   6        5.94        5.61      0.52 o 
   6  -3   6      151.58      155.99      3.23 o 
   7  -3   6        6.23        5.91      0.68 o 
   8  -3   6        0.02       -0.48      0.50 o 
  -7  -2   6       79.41       80.60      1.70 o 
  -6  -2   6       75.30       75.19      1.52 o 
  -5  -2   6      289.45      282.43      4.00 o 
  -4  -2   6      199.26      206.65      2.75 o 
  -3  -2   6      527.14      548.34      6.10 o 
  -2  -2   6      339.34      345.97      6.66 o 
  -1  -2   6       77.21       68.92      1.07 o 
   0  -2   6     1991.88     2079.01     25.54 o 
   1  -2   6      522.13      518.95      7.89 o 
   2  -2   6        7.04        3.91      0.27 o 
   3  -2   6        1.26        0.24      0.17 o 
   4  -2   6      182.05      193.03      3.97 o 
   5  -2   6       56.92       52.63      1.20 o 
   6  -2   6        7.97        7.34      0.53 o 
   7  -2   6       25.85       25.63      1.00 o 
   8  -2   6       29.70       26.94      1.18 o 
  -7  -1   6       44.43       50.67      1.36 o 
  -6  -1   6       72.50       77.23      1.56 o 
  -5  -1   6       16.84       19.52      0.73 o 
  -4  -1   6      286.02      272.89      3.53 o 
  -3  -1   6      281.49      267.31      3.58 o 
  -2  -1   6       62.69       58.93      0.88 o 
  -1  -1   6      280.55      271.35      2.99 o 
   0  -1   6      666.08      659.55      7.02 o 
   1  -1   6      282.96      266.32      3.08 o 
   2  -1   6        0.19       -0.20      0.10 o 
   3  -1   6       11.30       12.35      0.46 o 
   4  -1   6      255.41      255.32      3.45 o 
   5  -1   6        0.03       -0.05      0.21 o 
   6  -1   6       14.69       13.68      0.55 o 
   7  -1   6        0.83        0.53      0.42 o 
   8  -1   6        1.89        1.79      0.53 o 
  -7   0   6       58.52       54.72      1.15 o 
  -6   0   6       28.70       28.35      0.79 o 
  -5   0   6        6.53        4.97      0.40 o 
  -4   0   6      106.15      103.44      1.47 o 
  -3   0   6        8.45       12.04      0.52 o 
  -2   0   6      210.99      205.69      2.39 o 
  -1   0   6      138.38      126.32      1.43 o 
   0   0   6      121.43      116.97      1.32 o 
   1   0   6       37.92       37.40      0.58 o 
   2   0   6      101.70      102.39      1.23 o 
   3   0   6      473.61      464.44      5.46 o 
   4   0   6       35.86       32.88      0.64 o 
   5   0   6        6.26        5.46      0.40 o 
   6   0   6       33.32       32.85      0.77 o 
   7   0   6       82.72       79.81      1.59 o 
   8   0   6       36.21       34.56      1.01 o 
  -7   1   6       86.61       78.20      1.42 o 
  -6   1   6        5.39        3.59      0.35 o 
  -5   1   6       17.11       21.27      0.58 o 
  -4   1   6        5.26        5.16      0.33 o 
  -3   1   6      445.32      473.11      5.56 o 
  -2   1   6        6.92        4.74      0.22 o 
  -1   1   6      193.72      183.66      2.45 o 
   0   1   6       10.16        9.93      0.58 o 
   1   1   6       37.13       32.51      0.68 o 
   2   1   6      859.23      849.79     15.18 o 
   3   1   6       96.23      102.78      1.57 o 
   4   1   6      118.21      116.28      1.64 o 
   5   1   6       85.57       84.52      1.26 o 
   6   1   6      107.03      104.86      1.64 o 
   7   1   6       56.55       58.11      1.11 o 
   8   1   6       35.24       33.91      0.84 o 
  -7   2   6      173.04      173.74      3.22 o 
  -6   2   6       88.94       79.32      1.50 o 
  -5   2   6       28.66       37.08      0.85 o 
  -4   2   6        1.28        1.24      0.24 o 
  -3   2   6      143.22      146.68      1.78 o 
  -2   2   6      778.94      833.10      8.24 o 
  -1   2   6       27.14       28.96      0.52 o 
   0   2   6      229.47      193.65      3.65 o 
   1   2   6     3457.62     3436.57     40.78 o 
   2   2   6     9198.60     9026.43     96.57 o 
   3   2   6        0.74        3.13      0.24 o 
   4   2   6      148.20      146.13      2.02 o 
   5   2   6      375.26      373.33      5.05 o 
   6   2   6      167.80      159.08      2.30 o 
   7   2   6       57.05       57.73      1.12 o 
   8   2   6        1.99        0.97      0.32 o 
  -7   3   6        0.30       -0.05      0.38 o 
  -6   3   6        8.31       10.57      0.46 o 
  -5   3   6        0.08        0.69      0.23 o 
  -4   3   6       24.04       22.37      0.90 o 
  -3   3   6       19.52       17.68      0.43 o 
  -2   3   6      578.57      560.98      5.99 o 
  -1   3   6       29.89       30.57      0.76 o 
   0   3   6      887.73      878.12      8.84 o 
   1   3   6       87.50       79.53      1.33 o 
   2   3   6     1393.03     1383.08     16.11 o 
   3   3   6       50.29       47.50      1.04 o 
   4   3   6      146.41      139.87      2.14 o 
   5   3   6        6.37        4.38      0.32 o 
   6   3   6       54.67       50.59      1.14 o 
   7   3   6       35.71       35.27      0.97 o 
   8   3   6       10.84        9.92      0.61 o 
  -7   4   6      103.88       99.42      2.37 o 
  -6   4   6      340.71      352.47      4.69 o 
  -5   4   6      562.51      582.98      7.36 o 
  -4   4   6      169.16      157.43      2.26 o 
  -3   4   6       34.62       35.44      0.92 o 
  -2   4   6      310.27      299.13      3.83 o 
  -1   4   6       14.45       13.45      0.51 o 
   0   4   6       62.22       56.55      1.13 o 
   1   4   6      591.85      565.10      6.20 o 
   2   4   6        0.81        0.51      0.18 o 
   3   4   6      153.57      145.83      2.00 o 
   4   4   6       33.81       37.05      0.75 o 
   5   4   6      339.53      330.08      4.13 o 
   6   4   6       21.33       20.87      0.83 o 
   7   4   6       24.29       26.81      0.95 o 
   8   4   6        0.00       -0.49      0.37 o 
  -7   5   6        0.06       -0.48      0.38 o 
  -6   5   6      112.91      115.64      2.34 o 
  -5   5   6        0.71        0.80      0.30 o 
  -4   5   6       17.77       14.66      0.72 o 
  -3   5   6      255.55      245.48      3.66 o 
  -2   5   6        0.10        1.08      0.19 o 
  -1   5   6      233.45      249.36      3.89 o 
   0   5   6        0.59       -0.13      0.22 o 
   1   5   6      354.11      342.04      4.22 o 
   2   5   6       69.48       74.29      1.25 o 
   3   5   6      431.67      417.50      5.63 o 
   4   5   6       56.62       55.54      0.95 o 
   5   5   6      151.67      155.49      2.14 o 
   6   5   6        9.30        7.82      0.41 o 
   7   5   6       77.85       79.87      1.62 o 
   8   5   6        0.01       -0.71      0.36 o 
  -7   6   6       20.31       20.60      0.98 o 
  -6   6   6       28.51       27.12      1.25 o 
  -5   6   6       20.40       19.92      0.92 o 
  -4   6   6       67.81       66.63      2.18 o 
  -3   6   6      181.23      172.34      3.57 o 
  -2   6   6       73.42       75.66      1.58 o 
  -1   6   6      137.83      142.41      2.87 o 
   0   6   6      269.21      297.68      4.79 o 
   1   6   6       19.75       19.51      0.71 o 
   2   6   6       81.96       81.87      1.90 o 
   3   6   6      351.00      353.81      4.83 o 
   4   6   6      135.52      142.17      2.22 o 
   5   6   6       84.20       85.61      1.89 o 
   6   6   6        0.23        0.08      0.37 o 
   7   6   6       70.14       69.55      1.89 o 
  -6   7   6      183.08      191.13      4.23 o 
  -5   7   6       49.97       45.62      1.52 o 
  -4   7   6        4.21        3.89      0.47 o 
  -3   7   6      180.64      179.40      3.71 o 
  -2   7   6       87.31       80.99      1.67 o 
  -1   7   6        2.60        1.80      0.30 o 
   0   7   6      171.51      184.61      3.15 o 
   1   7   6      178.56      188.05      3.21 o 
   2   7   6      196.26      196.68      3.91 o 
   3   7   6        9.28        8.39      0.63 o 
   4   7   6       15.22       15.05      0.88 o 
   5   7   6       17.55       18.92      0.99 o 
   6   7   6        1.57        1.44      0.65 o 
   7   7   6       69.50       72.64      1.74 o 
  -6   8   6      131.48      139.75      3.34 o 
  -5   8   6       10.54        8.60      0.74 o 
  -4   8   6      226.49      211.84      3.86 o 
  -3   8   6       30.45       31.65      1.17 o 
  -2   8   6      331.19      317.77      5.19 o 
  -1   8   6       88.11       84.89      1.72 o 
   0   8   6        0.20       -0.26      0.26 o 
   1   8   6      203.22      191.28      3.29 o 
   2   8   6       22.06       20.61      0.88 o 
   3   8   6      113.00      117.67      2.62 o 
   4   8   6      145.22      146.76      3.19 o 
   5   8   6        8.73        7.47      0.89 o 
   6   8   6      264.73      276.40      5.34 o 
   7   8   6       99.73      106.92      2.92 o 
  -5   9   6        4.80        4.82      0.69 o 
  -4   9   6        0.88        0.60      0.39 o 
  -3   9   6      142.32      136.96      3.00 o 
  -2   9   6       11.79       11.94      0.64 o 
  -1   9   6       36.22       32.78      0.97 o 
   0   9   6       25.80       24.44      1.02 o 
   1   9   6      111.20      108.09      2.09 o 
   2   9   6       36.40       36.94      1.05 o 
   3   9   6      100.45      100.18      2.34 o 
   4   9   6        2.62        2.43      0.59 o 
   5   9   6        1.16        1.57      0.62 o 
   6   9   6       19.46       20.06      1.40 o 
  -5  10   6       50.69       42.35      1.48 o 
  -4  10   6       57.90       58.25      1.69 o 
  -3  10   6      249.13      244.39      4.21 o 
  -2  10   6       60.68       54.89      1.56 o 
  -1  10   6      893.09      861.19     13.21 o 
   0  10   6      286.76      284.13      4.72 o 
   1  10   6       33.17       33.72      1.02 o 
   2  10   6      333.84      342.20      5.93 o 
   3  10   6       23.62       24.56      1.24 o 
   4  10   6       13.15       13.67      1.48 o 
   5  10   6       12.31       10.73      1.02 o 
  -4  11   6        1.30        0.85      0.43 o 
  -3  11   6       85.42       84.37      2.17 o 
  -2  11   6      101.55       96.58      1.97 o 
  -1  11   6       44.87       41.67      1.11 o 
   0  11   6       88.00       94.71      1.93 o 
   1  11   6        3.57        2.05      0.40 o 
   2  11   6      472.17      482.50      7.71 o 
   3  11   6        1.55        2.05      0.56 o 
   4  11   6      104.14      101.13      3.02 o 
  -2  12   6       57.98       56.85      1.68 o 
  -1  12   6      111.15      108.64      2.56 o 
   0  12   6        3.98        3.96      0.55 o 
   1  12   6       32.95       31.85      1.50 o 
   2  12   6      103.43      103.50      2.43 o 
   3  12   6      135.84      131.93      3.94 o 
   0  13   6       21.80       21.44      1.06 o 
  -2  -9   7      163.08      172.60      4.58 o 
  -1  -9   7       24.86       21.30      1.23 o 
   0  -9   7       72.03       79.15      2.44 o 
   1  -9   7       20.55       22.57      1.17 o 
   2  -9   7       32.36       32.67      3.33 o 
   3  -9   7       66.84       69.09      2.04 o 
  -3  -8   7      123.48      139.49      3.39 o 
  -2  -8   7      168.36      179.53      4.01 o 
  -1  -8   7       30.38       29.44      2.31 o 
   0  -8   7       53.42       54.57      1.90 o 
   1  -8   7       64.23       67.07      2.99 o 
   2  -8   7        1.73        1.88      0.47 o 
   3  -8   7       50.38       47.96      1.49 o 
   4  -8   7       34.73       33.66      1.67 o 
  -4  -7   7       37.86       37.96      1.56 o 
  -3  -7   7      128.86      136.12      3.27 o 
  -2  -7   7        1.18        0.97      0.46 o 
  -1  -7   7        1.08        3.10      0.76 o 
   0  -7   7       71.12       62.02      1.75 o 
   1  -7   7      211.26      192.15      3.90 o 
   2  -7   7        0.48       -0.46      0.91 o 
   3  -7   7        0.27       -1.04      0.60 o 
   4  -7   7        1.07       -1.19      1.91 o 
   5  -7   7       17.69       18.24      1.29 o 
  -5  -6   7      123.67      127.44      2.69 o 
  -4  -6   7       21.61       23.29      1.24 o 
  -3  -6   7       13.39       18.62      1.08 o 
  -2  -6   7       35.77       33.12      1.49 o 
  -1  -6   7       34.50       42.66      1.41 o 
   0  -6   7       13.41       12.58      0.79 o 
   1  -6   7        7.35        7.26      0.53 o 
   2  -6   7        0.02        0.30      0.39 o 
   3  -6   7       18.32       18.00      1.22 o 
   4  -6   7      253.84      232.97      5.70 o 
   5  -6   7       24.85       20.95      1.93 o 
   6  -6   7        2.82        1.99      1.26 o 
  -5  -5   7       54.82       55.76      1.57 o 
  -4  -5   7       35.85       37.88      1.22 o 
  -3  -5   7       12.18       12.00      0.86 o 
  -2  -5   7        0.92        0.13      0.41 o 
  -1  -5   7      144.85      141.17      3.14 o 
   0  -5   7       42.25       42.49      1.15 o 
   1  -5   7       18.39       17.35      0.75 o 
   2  -5   7       71.79       67.66      2.12 o 
   3  -5   7        1.27        0.95      0.53 o 
   4  -5   7      263.29      253.44      6.08 o 
   5  -5   7        5.48        5.21      0.81 o 
   6  -5   7       57.93       57.48      3.51 o 
  -6  -4   7       49.53       48.65      1.79 o 
  -5  -4   7        0.15       -0.25      0.37 o 
  -4  -4   7       44.80       43.49      1.12 o 
  -3  -4   7      243.96      245.72      5.16 o 
  -2  -4   7       83.23       84.93      2.20 o 
  -1  -4   7      194.74      183.93      3.30 o 
   0  -4   7        0.01       -0.48      0.26 o 
   1  -4   7       50.43       45.85      1.17 o 
   2  -4   7       14.93       12.96      0.76 o 
   3  -4   7      203.14      194.18      4.75 o 
   4  -4   7       81.47       77.99      2.52 o 
   5  -4   7       23.44       21.86      1.32 o 
   6  -4   7       36.67       41.67      1.88 o 
   7  -4   7       16.52       18.03      1.73 o 
  -6  -3   7       76.17       73.71      2.57 o 
  -5  -3   7       11.36       11.15      0.60 o 
  -4  -3   7        4.81        4.92      0.53 o 
  -3  -3   7      837.60      839.80     11.31 o 
  -2  -3   7       75.00       79.67      1.78 o 
  -1  -3   7      135.90      133.09      2.15 o 
   0  -3   7      359.08      358.25      5.09 o 
   1  -3   7      506.81      510.10      9.03 o 
   2  -3   7       61.40       54.04      1.19 o 
   3  -3   7       17.24       15.81      0.78 o 
   4  -3   7      156.47      153.87      3.06 o 
   5  -3   7        1.37        0.79      0.40 o 
   6  -3   7       28.40       30.59      1.19 o 
   7  -3   7        6.66        6.35      1.09 o 
  -6  -2   7       23.86       26.86      1.09 o 
  -5  -2   7      364.45      367.43      5.12 o 
  -4  -2   7        0.67        0.14      0.27 o 
  -3  -2   7     1436.76     1469.40     15.92 o 
  -2  -2   7        0.01       -0.10      0.22 o 
  -1  -2   7      227.68      242.94      3.17 o 
   0  -2   7      162.90      154.21      2.79 o 
   1  -2   7        3.44        3.05      0.33 o 
   2  -2   7      529.70      507.31      6.82 o 
   3  -2   7       44.18       39.78      0.97 o 
   4  -2   7      190.42      179.53      4.66 o 
   5  -2   7       12.03       10.95      0.58 o 
   6  -2   7        0.13       -0.18      0.34 o 
   7  -2   7       76.99       79.02      1.76 o 
  -7  -1   7      110.24      108.81      1.84 o 
  -6  -1   7       41.03       35.86      1.02 o 
  -5  -1   7      118.66      120.11      2.15 o 
  -4  -1   7       31.40       30.63      0.80 o 
  -3  -1   7      269.76      279.53      3.09 o 
  -2  -1   7       23.33       25.80      0.55 o 
  -1  -1   7       14.21       13.31      0.38 o 
   0  -1   7       68.21       57.72      0.82 o 
   1  -1   7        0.36        0.67      0.14 o 
   2  -1   7      300.13      276.21      3.82 o 
   3  -1   7      205.72      202.48      2.61 o 
   4  -1   7      113.41      108.60      1.67 o 
   5  -1   7      181.15      193.26      2.76 o 
   6  -1   7       86.62       89.46      1.51 o 
   7  -1   7      275.07      277.42      5.13 o 
   8  -1   7       24.63       28.16      1.24 o 
  -7   0   7       47.21       44.78      1.25 o 
  -6   0   7      218.69      206.25      3.00 o 
  -5   0   7      205.94      190.11      3.12 o 
  -4   0   7      102.96       94.20      1.61 o 
  -3   0   7        5.21        3.97      0.26 o 
  -2   0   7       42.32       33.35      0.66 o 
  -1   0   7      158.76      157.05      1.89 o 
   0   0   7      104.07       90.17      1.19 o 
   1   0   7       52.83       49.56      0.85 o 
   2   0   7      175.23      166.56      2.75 o 
   3   0   7        0.63        0.15      0.14 o 
   4   0   7       66.61       63.89      1.01 o 
   5   0   7        5.59        3.77      0.28 o 
   6   0   7      105.76      114.77      1.64 o 
   7   0   7       40.67       44.86      1.12 o 
   8   0   7       39.73       41.16      1.09 o 
  -7   1   7       60.02       60.20      1.61 o 
  -6   1   7       53.40       52.37      1.09 o 
  -5   1   7      119.34      123.91      2.19 o 
  -4   1   7       91.05       86.15      1.39 o 
  -3   1   7        3.58        3.55      0.25 o 
  -2   1   7      490.83      506.48      5.82 o 
  -1   1   7      489.45      503.47      5.47 o 
   0   1   7       16.00       12.25      0.53 o 
   1   1   7      104.76      102.13      1.69 o 
   2   1   7      167.58      168.25      2.20 o 
   3   1   7       17.30       13.86      0.92 o 
   4   1   7        0.28        0.15      0.22 o 
   5   1   7      247.32      248.43      3.90 o 
   6   1   7       30.98       31.86      0.79 o 
   7   1   7      234.98      247.15      3.42 o 
   8   1   7        0.13        0.34      0.38 o 
  -7   2   7        1.75        0.47      0.41 o 
  -6   2   7       23.48       25.86      0.74 o 
  -5   2   7       31.11       23.88      0.62 o 
  -4   2   7       64.73       61.85      1.02 o 
  -3   2   7        7.75        8.87      0.36 o 
  -2   2   7        2.39        1.90      0.20 o 
  -1   2   7      106.71      112.78      1.39 o 
   0   2   7        4.26        2.80      0.22 o 
   1   2   7      237.24      264.81      2.86 o 
   2   2   7      312.15      319.38      4.67 o 
   3   2   7       99.70      103.34      1.53 o 
   4   2   7       53.69       49.11      0.98 o 
   5   2   7      237.08      229.79      3.55 o 
   6   2   7       68.79       71.28      1.43 o 
   7   2   7        5.01        4.30      0.43 o 
   8   2   7       18.33       17.56      0.95 o 
  -7   3   7        8.52        8.46      1.45 o 
  -6   3   7      104.48      103.65      1.79 o 
  -5   3   7        1.83        2.10      0.31 o 
  -4   3   7      106.55      103.37      1.34 o 
  -3   3   7       77.69       82.55      1.20 o 
  -2   3   7      154.24      148.54      1.89 o 
  -1   3   7       87.21       87.69      1.21 o 
   0   3   7       31.69       27.84      0.51 o 
   1   3   7       63.49       68.63      1.04 o 
   2   3   7       98.31       96.46      1.43 o 
   3   3   7       34.62       36.30      0.84 o 
   4   3   7        3.28        3.22      0.36 o 
   5   3   7       20.76       22.36      0.69 o 
   6   3   7        6.02        5.13      0.43 o 
   7   3   7        0.03       -0.17      0.43 o 
   8   3   7       20.50       20.21      0.87 o 
  -7   4   7       61.74       56.41      1.68 o 
  -6   4   7      151.20      154.27      2.39 o 
  -5   4   7      171.25      174.33      2.55 o 
  -4   4   7     1371.39     1381.24     16.78 o 
  -3   4   7       75.30       73.42      1.31 o 
  -2   4   7      458.18      427.11      5.38 o 
  -1   4   7      263.54      263.81      3.36 o 
   0   4   7       91.02       77.43      1.28 o 
   1   4   7       48.88       39.94      1.12 o 
   2   4   7       10.48       11.74      0.40 o 
   3   4   7       42.81       39.95      0.77 o 
   4   4   7      141.75      146.09      2.02 o 
   5   4   7        4.36        3.96      0.41 o 
   6   4   7       59.66       58.80      1.49 o 
   7   4   7       43.86       44.99      1.13 o 
   8   4   7       21.34       23.10      0.94 o 
  -6   5   7      204.68      211.21      3.78 o 
  -5   5   7       25.38       24.28      0.85 o 
  -4   5   7       27.99       27.80      0.85 o 
  -3   5   7       90.96       93.65      1.50 o 
  -2   5   7      420.94      408.16      5.54 o 
  -1   5   7        9.97       13.17      0.47 o 
   0   5   7        0.39        0.30      0.17 o 
   1   5   7      155.64      160.47      2.16 o 
   2   5   7       60.12       56.21      0.98 o 
   3   5   7       61.45       67.48      1.07 o 
   4   5   7        1.29        0.67      0.23 o 
   5   5   7        2.14        2.22      0.29 o 
   6   5   7       56.52       56.59      1.16 o 
   7   5   7       84.09       82.28      2.19 o 
  -6   6   7      127.90      132.12      2.63 o 
  -5   6   7       40.67       38.43      1.26 o 
  -4   6   7       16.24       15.06      0.78 o 
  -3   6   7      830.28      818.34     13.06 o 
  -2   6   7       12.69       11.45      0.63 o 
  -1   6   7      449.16      442.00      6.99 o 
   0   6   7        4.29        5.34      0.57 o 
   1   6   7      331.79      315.68      5.12 o 
   2   6   7       19.50       16.68      0.55 o 
   3   6   7        1.69        2.10      0.30 o 
   4   6   7       27.75       28.56      0.82 o 
   5   6   7        6.65        5.25      0.44 o 
   6   6   7       60.85       61.19      1.47 o 
   7   6   7       85.67       91.11      2.24 o 
  -6   7   7       81.62       92.90      2.54 o 
  -5   7   7      121.11      124.86      2.63 o 
  -4   7   7       29.95       30.16      1.08 o 
  -3   7   7      940.45      935.32     16.80 o 
  -2   7   7      143.24      138.52      2.59 o 
  -1   7   7      359.43      355.45      5.73 o 
   0   7   7       51.41       47.70      1.34 o 
   1   7   7      550.34      541.22      8.46 o 
   2   7   7        0.51       -0.15      0.28 o 
   3   7   7       20.34       19.60      0.95 o 
   4   7   7       25.14       23.62      0.93 o 
   5   7   7        0.53       -0.71      0.35 o 
   6   7   7       58.56       64.52      1.56 o 
   7   7   7       67.84       71.89      2.05 o 
  -5   8   7        1.86        2.54      0.55 o 
  -4   8   7        0.37       -0.11      0.45 o 
  -3   8   7      141.52      130.28      2.94 o 
  -2   8   7       90.13       86.01      1.83 o 
  -1   8   7       66.36       66.52      1.50 o 
   0   8   7       24.20       23.42      0.82 o 
   1   8   7       21.95       19.01      0.77 o 
   2   8   7       68.10       63.51      1.47 o 
   3   8   7        0.01       -0.47      0.35 o 
   4   8   7       31.54       32.82      1.27 o 
   5   8   7       60.50       62.54      3.80 o 
   6   8   7       68.58       74.43      2.07 o 
  -5   9   7       20.70       22.46      1.20 o 
  -4   9   7        0.06       -0.62      0.35 o 
  -3   9   7       10.60        9.63      0.71 o 
  -2   9   7       64.03       62.89      1.49 o 
  -1   9   7      168.96      168.13      3.04 o 
   0   9   7        0.06       -0.05      0.28 o 
   1   9   7        0.12        0.07      0.31 o 
   2   9   7       83.68       81.91      2.41 o 
   3   9   7       66.24       65.73      1.80 o 
   4   9   7       50.02       58.14      4.52 o 
   5   9   7       61.93       66.96      2.72 o 
   6   9   7        7.61        6.61      1.45 o 
  -4  10   7        9.30       10.02      0.98 o 
  -3  10   7       90.92       89.09      2.23 o 
  -2  10   7       56.33       54.90      1.39 o 
  -1  10   7      139.62      136.44      2.61 o 
   0  10   7      338.88      341.11      5.62 o 
   1  10   7      147.59      150.18      2.81 o 
   2  10   7       41.68       41.13      1.19 o 
   3  10   7       75.00       73.03      1.71 o 
   4  10   7        1.18        0.51      0.56 o 
   5  10   7       58.75       58.00      2.24 o 
  -3  11   7        3.37        3.75      0.52 o 
  -2  11   7        2.78        3.55      0.45 o 
  -1  11   7       11.68        9.40      0.61 o 
   0  11   7        2.75        2.75      0.44 o 
   1  11   7       35.85       34.02      1.08 o 
   2  11   7        7.03        6.76      0.58 o 
   3  11   7      102.96      102.02      2.49 o 
   4  11   7        0.80        1.62      0.62 o 
  -2  12   7        9.77       10.63      0.66 o 
  -1  12   7        1.20        1.12      0.38 o 
   0  12   7       11.76       13.51      0.73 o 
   1  12   7       20.48       22.84      0.92 o 
   2  12   7       46.35       44.74      1.48 o 
   3  12   7       31.32       30.69      1.27 o 
   1  -9   8      120.66      133.73      3.66 o 
  -2  -8   8       18.83       18.61      1.43 o 
  -1  -8   8       48.46       52.09      1.71 o 
   0  -8   8        5.62        3.56      0.70 o 
   1  -8   8      120.41      120.48      3.36 o 
   2  -8   8        0.10       -0.28      0.53 o 
   3  -8   8       73.84       72.35      2.18 o 
  -3  -7   8       13.90       15.09      1.05 o 
  -2  -7   8        3.70        2.61      0.69 o 
  -1  -7   8      123.80      126.06      3.04 o 
   0  -7   8        1.94        3.04      0.54 o 
   1  -7   8        9.19        6.35      1.25 o 
   2  -7   8       85.21       79.85      2.09 o 
   3  -7   8       26.96       26.75      1.19 o 
   4  -7   8       44.27       42.71      3.60 o 
   5  -7   8       17.57       19.64      1.47 o 
  -4  -6   8       48.09       54.81      2.21 o 
  -3  -6   8       94.78      102.26      2.74 o 
  -2  -6   8       48.27       41.53      1.53 o 
  -1  -6   8      210.31      208.42      4.47 o 
   0  -6   8       59.05       58.21      1.74 o 
   1  -6   8        7.46        6.96      0.60 o 
   2  -6   8      516.17      488.97      9.09 o 
   3  -6   8       57.92       55.97      4.43 o 
   4  -6   8      279.72      273.70     10.13 o 
   5  -6   8       15.07       13.66      1.20 o 
  -5  -5   8       82.46       79.45      2.00 o 
  -4  -5   8        0.00       -0.36      0.40 o 
  -3  -5   8       73.24       69.96      2.10 o 
  -2  -5   8      172.71      167.12      4.82 o 
  -1  -5   8      155.96      152.63      3.44 o 
   0  -5   8        0.46        0.36      0.37 o 
   1  -5   8        0.90        0.10      0.33 o 
   2  -5   8      371.07      358.35      8.18 o 
   3  -5   8       18.69       19.82      2.54 o 
   4  -5   8       69.82       67.27      2.35 o 
   5  -5   8        9.91        8.75      1.75 o 
   6  -5   8      141.13      139.00      4.01 o 
  -5  -4   8        5.49        3.42      0.67 o 
  -4  -4   8        2.61        3.30      0.45 o 
  -3  -4   8      159.10      156.52      3.73 o 
  -2  -4   8      239.42      249.15      5.21 o 
  -1  -4   8       52.18       57.01      1.70 o 
   0  -4   8        4.37        3.51      0.47 o 
   1  -4   8       10.62        9.34      0.59 o 
   2  -4   8      360.34      345.60      7.90 o 
   3  -4   8       94.61       92.75      2.76 o 
   4  -4   8        4.50        4.84      0.78 o 
   5  -4   8       54.78       56.41      2.91 o 
   6  -4   8      259.09      256.22      6.42 o 
  -6  -3   8        0.01       -0.82      0.69 o 
  -5  -3   8       95.88       97.96      2.58 o 
  -4  -3   8        5.17        4.10      0.53 o 
  -3  -3   8        0.85        0.86      0.34 o 
  -2  -3   8      282.63      292.49      4.89 o 
  -1  -3   8      116.98      118.06      2.02 o 
   0  -3   8      139.08      137.00      2.25 o 
   1  -3   8       39.37       39.83      1.13 o 
   2  -3   8      330.28      332.28      6.38 o 
   3  -3   8       15.64       13.37      0.79 o 
   4  -3   8       43.01       42.87      1.32 o 
   5  -3   8       83.57       80.00      1.98 o 
   6  -3   8       12.42       13.68      1.15 o 
   7  -3   8       89.80       91.41      2.33 o 
  -6  -2   8        5.49        4.69      0.56 o 
  -5  -2   8       79.99       78.33      1.90 o 
  -4  -2   8       18.15       17.34      0.74 o 
  -3  -2   8        4.61        3.48      0.33 o 
  -2  -2   8        1.74        1.27      0.25 o 
  -1  -2   8      331.69      336.89      4.32 o 
   0  -2   8        1.09        2.34      0.46 o 
   1  -2   8       65.58       56.66      1.27 o 
   2  -2   8       36.97       38.03      1.34 o 
   3  -2   8       61.60       61.10      1.31 o 
   4  -2   8      110.72      112.05      2.05 o 
   5  -2   8       91.69       89.12      1.79 o 
   6  -2   8        6.53        6.27      0.55 o 
   7  -2   8      126.27      128.48      2.48 o 
  -6  -1   8       31.95       31.60      1.28 o 
  -5  -1   8      224.79      215.37      3.48 o 
  -4  -1   8      120.59      115.06      1.92 o 
  -3  -1   8      116.42      120.57      1.64 o 
  -2  -1   8      100.69      103.37      1.43 o 
  -1  -1   8       26.62       23.14      0.54 o 
   0  -1   8        6.51        6.75      0.30 o 
   1  -1   8       14.14       14.38      0.43 o 
   2  -1   8       32.62       28.89      0.71 o 
   3  -1   8       56.25       50.84      1.00 o 
   4  -1   8      124.51      131.32      1.98 o 
   5  -1   8       10.75       10.29      0.46 o 
   6  -1   8       10.74        9.49      0.62 o 
   7  -1   8       94.68      102.69      2.38 o 
  -6   0   8      115.45      121.15      2.24 o 
  -5   0   8        3.47        1.96      0.37 o 
  -4   0   8      194.11      183.09      3.01 o 
  -3   0   8       29.08       26.83      0.71 o 
  -2   0   8      901.27      882.46      9.13 o 
  -1   0   8       17.89       17.20      0.55 o 
   0   0   8       32.09       22.80      0.57 o 
   1   0   8       75.27       67.93      1.02 o 
   2   0   8       54.84       53.55      0.91 o 
   3   0   8      216.64      216.58      3.17 o 
   4   0   8      360.67      378.32      5.01 o 
   5   0   8        1.03        0.84      0.25 o 
   6   0   8        0.02       -0.59      0.29 o 
   7   0   8      194.65      207.07      3.36 o 
  -6   1   8      130.90      127.65      2.05 o 
  -5   1   8        1.16        1.37      0.35 o 
  -4   1   8      179.26      168.85      2.55 o 
  -3   1   8        2.85        2.42      0.28 o 
  -2   1   8      258.48      246.11      2.81 o 
  -1   1   8      118.93      133.14      1.69 o 
   0   1   8      243.63      235.90      3.44 o 
   1   1   8       41.63       41.04      0.74 o 
   2   1   8      177.35      175.00      2.50 o 
   3   1   8       84.05       84.32      1.30 o 
   4   1   8        0.15       -0.56      0.31 o 
   5   1   8       44.24       46.67      1.07 o 
   6   1   8        1.13        1.52      0.33 o 
   7   1   8       14.77       13.85      0.66 o 
  -6   2   8      130.16      123.07      2.26 o 
  -5   2   8        7.29        6.00      0.39 o 
  -4   2   8      169.48      163.08      2.31 o 
  -3   2   8        0.11       -0.02      0.20 o 
  -2   2   8        1.15        0.10      0.19 o 
  -1   2   8       87.00       75.61      1.07 o 
   0   2   8      117.36      123.89      1.61 o 
   1   2   8       27.32       29.41      0.65 o 
   2   2   8       10.04        7.37      0.35 o 
   3   2   8        1.89        0.67      0.22 o 
   4   2   8       28.66       29.34      0.84 o 
   5   2   8        8.58        7.83      0.48 o 
   6   2   8       95.11       92.57      1.74 o 
   7   2   8      209.36      214.95      3.45 o 
  -6   3   8       57.79       53.74      1.25 o 
  -5   3   8       18.37       17.77      0.64 o 
  -4   3   8      383.49      373.92      4.08 o 
  -3   3   8        3.56        3.34      0.28 o 
  -2   3   8       35.47       36.53      0.73 o 
  -1   3   8      756.31      729.62      8.67 o 
   0   3   8        8.18        3.76      0.56 o 
   1   3   8      873.53      887.32     11.49 o 
   2   3   8      265.05      264.39      3.66 o 
   3   3   8      331.66      334.72      4.49 o 
   4   3   8      222.76      222.05      3.19 o 
   5   3   8       37.17       35.66      0.94 o 
   6   3   8      210.43      211.77      3.38 o 
   7   3   8        8.50        7.61      0.72 o 
  -6   4   8       10.79        8.87      0.59 o 
  -5   4   8       44.83       40.92      1.00 o 
  -4   4   8      130.67      132.19      2.04 o 
  -3   4   8      584.44      592.42      7.38 o 
  -2   4   8        1.41        1.04      0.25 o 
  -1   4   8      587.73      603.48      6.92 o 
   0   4   8      181.43      173.35      2.75 o 
   1   4   8       72.09       62.08      0.91 o 
   2   4   8      372.51      389.68      4.43 o 
   3   4   8      394.79      395.70      4.88 o 
   4   4   8       27.67       26.30      0.69 o 
   5   4   8       12.52       11.54      0.55 o 
   6   4   8      147.86      146.89      2.49 o 
   7   4   8        1.22        0.47      0.37 o 
  -6   5   8       80.51       79.72      1.53 o 
  -5   5   8        1.93        1.90      0.35 o 
  -4   5   8       66.47       64.20      1.23 o 
  -3   5   8        0.16        0.19      0.24 o 
  -2   5   8       19.89       18.52      0.61 o 
  -1   5   8       71.21       74.29      1.22 o 
   0   5   8       58.44       60.49      1.05 o 
   1   5   8       15.32       16.66      0.55 o 
   2   5   8       85.28       83.18      1.18 o 
   3   5   8       70.37       70.78      1.15 o 
   4   5   8        0.02       -0.22      0.22 o 
   5   5   8       14.47       15.33      0.64 o 
   6   5   8        7.69        7.69      0.48 o 
   7   5   8        0.03        0.48      0.38 o 
  -6   6   8       91.76       91.65      2.08 o 
  -5   6   8       37.80       36.44      1.07 o 
  -4   6   8        3.65        3.61      0.43 o 
  -3   6   8        2.98        2.61      0.43 o 
  -2   6   8       25.13       26.73      0.87 o 
  -1   6   8      108.70      107.05      1.81 o 
   0   6   8      174.80      167.90      2.58 o 
   1   6   8       54.96       53.24      0.98 o 
   2   6   8       38.22       39.65      0.84 o 
   3   6   8      143.56      133.85      2.14 o 
   4   6   8       21.13       22.22      0.77 o 
   5   6   8       12.02       13.32      0.65 o 
   6   6   8        6.89        6.00      0.58 o 
   7   6   8        5.47        3.76      0.75 o 
  -5   7   8       96.19       99.70      2.30 o 
  -4   7   8      181.88      184.93      3.55 o 
  -3   7   8       13.25       12.11      0.89 o 
  -2   7   8       53.91       51.96      1.34 o 
  -1   7   8       50.44       46.72      1.22 o 
   0   7   8        2.26        2.30      0.38 o 
   1   7   8       84.24       77.11      1.68 o 
   2   7   8       18.40       16.17      0.76 o 
   3   7   8      138.10      138.06      2.53 o 
   4   7   8      174.28      179.87      3.52 o 
   5   7   8       17.60       17.28      0.76 o 
   6   7   8       33.95       37.13      1.21 o 
  -5   8   8       18.44       15.60      1.55 o 
  -4   8   8      152.56      149.11      3.01 o 
  -3   8   8      112.39      109.69      2.65 o 
  -2   8   8       42.85       42.69      1.22 o 
  -1   8   8        0.95        0.09      0.36 o 
   0   8   8        0.87        0.72      0.34 o 
   1   8   8       41.10       42.15      1.17 o 
   2   8   8        0.76        1.07      0.37 o 
   3   8   8        7.38        7.33      0.60 o 
   4   8   8      281.50      294.93      6.98 o 
   5   8   8       70.70       72.69      1.97 o 
   6   8   8        8.61        9.61      0.84 o 
  -4   9   8        6.81        5.43      0.66 o 
  -3   9   8       62.43       62.11      1.81 o 
  -2   9   8       87.98       90.34      1.97 o 
  -1   9   8       30.32       30.89      1.04 o 
   0   9   8       73.74       66.60      1.57 o 
   1   9   8        1.65        1.40      0.40 o 
   2   9   8      243.40      252.89      4.37 o 
   3   9   8       24.04       21.90      0.93 o 
   4   9   8       99.49      107.26      2.65 o 
   5   9   8       57.59       65.14      2.52 o 
  -4  10   8       42.05       39.26      1.78 o 
  -3  10   8       46.27       47.74      1.56 o 
  -2  10   8       33.50       32.24      1.10 o 
  -1  10   8       20.66       18.35      0.84 o 
   0  10   8       83.83       81.44      1.83 o 
   1  10   8       48.36       47.01      1.30 o 
   2  10   8      106.57      111.44      2.32 o 
   3  10   8       59.78       65.98      1.64 o 
   4  10   8       29.34       28.70      1.53 o 
   5  10   8        0.46       -0.46      0.60 o 
  -3  11   8       37.65       37.74      1.37 o 
  -2  11   8        7.76        7.31      0.62 o 
  -1  11   8       32.65       31.76      1.08 o 
   0  11   8       19.03       16.53      0.83 o 
   1  11   8       14.07       14.28      0.79 o 
   2  11   8        5.26        4.95      0.57 o 
   3  11   8        1.24        0.98      0.51 o 
   4  11   8        2.18        1.86      0.72 o 
  -1  12   8       59.62       59.37      1.52 o 
   0  12   8       11.11       11.91      0.73 o 
   1  12   8       30.07       29.63      1.09 o 
   2  12   8      115.61      122.06      3.05 o 
   0  -8   9        0.03       -0.61      0.51 o 
   1  -8   9       26.11       29.26      1.69 o 
  -2  -7   9        0.01        0.16      0.52 o 
  -1  -7   9       70.93       71.37      2.13 o 
   0  -7   9        0.00       -0.43      0.44 o 
   1  -7   9        8.52        7.74      0.88 o 
   2  -7   9       33.53       34.66      1.37 o 
   3  -7   9        7.47        6.99      0.74 o 
  -3  -6   9       16.15       14.42      1.06 o 
  -2  -6   9        9.24        9.00      0.85 o 
  -1  -6   9       62.95       64.00      1.97 o 
   0  -6   9       88.12       91.29      2.41 o 
   1  -6   9       10.14        8.95      1.42 o 
   2  -6   9      143.09      136.58      3.13 o 
   3  -6   9       44.92       42.74      1.92 o 
   4  -6   9       32.90       30.30      2.20 o 
  -4  -5   9      163.60      182.08      3.51 o 
  -3  -5   9        8.98        9.28      0.89 o 
  -2  -5   9       49.62       56.94      1.86 o 
  -1  -5   9      218.76      211.42      4.59 o 
   0  -5   9        0.58        0.17      0.44 o 
   1  -5   9       82.72       80.43      2.37 o 
   2  -5   9       27.06       25.34      1.19 o 
   3  -5   9      782.12      767.94     16.80 o 
   4  -5   9       96.91       91.34      6.37 o 
   5  -5   9        4.68        3.66      0.89 o 
  -4  -4   9       18.30       18.13      1.07 o 
  -3  -4   9       84.83       89.45      2.04 o 
  -2  -4   9      188.23      185.45      4.15 o 
  -1  -4   9      340.70      338.83      6.82 o 
   0  -4   9        0.03       -0.36      0.33 o 
   1  -4   9       14.41       15.02      0.78 o 
   2  -4   9        6.62        5.48      0.77 o 
   3  -4   9       22.63       23.55      1.66 o 
   4  -4   9      113.65      116.38      4.81 o 
   5  -4   9       13.85       14.10      1.28 o 
   6  -4   9        4.35        3.02      0.90 o 
  -5  -3   9        0.05       -0.11      0.56 o 
  -4  -3   9        7.45        6.25      0.72 o 
  -3  -3   9       36.01       34.12      1.03 o 
  -2  -3   9      395.00      398.38      6.53 o 
  -1  -3   9        6.37        6.23      0.54 o 
   0  -3   9      169.11      165.55      4.45 o 
   1  -3   9       27.57       26.14      0.98 o 
   2  -3   9      288.55      283.10      5.81 o 
   3  -3   9       47.74       49.46      1.91 o 
   4  -3   9       92.56       93.49      2.22 o 
   5  -3   9       14.42       15.27      1.13 o 
   6  -3   9        6.00        5.16      0.67 o 
  -5  -2   9       12.13       11.95      0.76 o 
  -4  -2   9       29.91       27.17      0.94 o 
  -3  -2   9        3.86        3.27      0.35 o 
  -2  -2   9      256.89      255.11      5.16 o 
  -1  -2   9        3.32        2.79      0.28 o 
   0  -2   9      150.67      153.06      2.51 o 
   1  -2   9        4.08        4.11      0.41 o 
   2  -2   9      184.10      174.31      3.06 o 
   3  -2   9       33.45       34.34      1.19 o 
   4  -2   9       25.82       26.91      1.14 o 
   5  -2   9        0.55        0.71      0.38 o 
   6  -2   9        4.04        3.35      0.51 o 
   7  -2   9       60.14       66.72      1.88 o 
  -5  -1   9       16.95       16.06      1.59 o 
  -4  -1   9      226.00      222.51      4.95 o 
  -3  -1   9      214.57      215.14      2.86 o 
  -2  -1   9      313.25      328.07      3.61 o 
  -1  -1   9      218.28      222.84      2.74 o 
   0  -1   9       12.89        9.85      0.61 o 
   1  -1   9      847.45      876.70     11.58 o 
   2  -1   9      156.64      159.67      2.43 o 
   3  -1   9       16.92       15.82      0.77 o 
   4  -1   9        2.57        2.67      0.50 o 
   5  -1   9       36.28       36.41      1.32 o 
   6  -1   9       12.83       11.35      0.70 o 
   7  -1   9        3.05        3.63      0.62 o 
  -6   0   9       41.09       44.92      1.20 o 
  -5   0   9       52.77       51.83      1.56 o 
  -4   0   9       17.31       18.76      0.77 o 
  -3   0   9      230.81      220.26      3.18 o 
  -2   0   9      215.82      212.64      2.62 o 
  -1   0   9       60.71       56.88      0.95 o 
   0   0   9      110.35      103.84      1.52 o 
   1   0   9      316.37      315.67      3.97 o 
   2   0   9       58.85       55.25      0.96 o 
   3   0   9        0.05       -0.46      0.23 o 
   4   0   9       44.64       44.39      0.92 o 
   5   0   9       75.44       76.82      1.77 o 
   6   0   9        9.24        7.94      0.59 o 
   7   0   9        0.01       -0.39      0.67 o 
  -6   1   9       45.23       40.82      1.22 o 
  -5   1   9       10.33        8.87      0.55 o 
  -4   1   9        5.99        4.92      0.43 o 
  -3   1   9       50.61       47.07      1.02 o 
  -2   1   9        8.71        7.95      0.38 o 
  -1   1   9       52.82       51.59      0.88 o 
   0   1   9        8.31        6.92      0.40 o 
   1   1   9       61.23       61.01      1.04 o 
   2   1   9        0.53        0.91      0.23 o 
   3   1   9       70.57       72.88      1.20 o 
   4   1   9      125.94      123.17      2.09 o 
   5   1   9       20.36       24.32      0.76 o 
   6   1   9        0.04       -0.46      0.33 o 
   7   1   9       27.39       30.56      1.20 o 
  -6   2   9       51.56       47.27      1.23 o 
  -5   2   9        0.11       -0.41      0.31 o 
  -4   2   9        5.34        4.92      0.40 o 
  -3   2   9       36.11       34.63      1.30 o 
  -2   2   9      228.29      230.96      3.09 o 
  -1   2   9       43.51       40.72      0.75 o 
   0   2   9       71.97       66.03      1.21 o 
   1   2   9       87.71       84.96      1.24 o 
   2   2   9       10.26        7.77      0.40 o 
   3   2   9      382.25      388.87      5.72 o 
   4   2   9       27.51       27.81      0.83 o 
   5   2   9       25.93       29.06      0.87 o 
   6   2   9       51.65       52.58      1.35 o 
   7   2   9       17.89       17.44      0.92 o 
  -6   3   9      142.05      139.40      2.50 o 
  -5   3   9       29.58       23.95      0.78 o 
  -4   3   9        9.07       10.00      0.60 o 
  -3   3   9        0.11        0.14      0.24 o 
  -2   3   9       33.13       27.93      0.67 o 
  -1   3   9      285.32      286.52      3.18 o 
   0   3   9        9.42        8.43      0.32 o 
   1   3   9        0.13       -0.39      0.43 o 
   2   3   9     1092.42     1116.79     12.20 o 
   3   3   9     1915.25     1937.95     22.57 o 
   4   3   9        2.88        3.21      0.38 o 
   5   3   9       16.00       16.55      0.70 o 
   6   3   9      135.67      143.24      2.46 o 
   7   3   9       47.57       46.43      1.29 o 
  -6   4   9        0.15       -0.72      0.46 o 
  -5   4   9        0.14       -0.17      0.33 o 
  -4   4   9        1.84        1.82      0.32 o 
  -3   4   9        0.76        0.53      0.28 o 
  -2   4   9       10.95       10.78      0.51 o 
  -1   4   9      292.65      281.43      3.47 o 
   0   4   9        3.54        2.06      0.44 o 
   1   4   9      480.77      506.76      5.28 o 
   2   4   9       11.20        8.99      0.73 o 
   3   4   9      566.40      580.68      6.51 o 
   4   4   9        0.12        0.09      0.27 o 
   5   4   9       76.57       78.94      1.56 o 
   6   4   9        7.80        7.69      0.52 o 
   7   4   9       25.16       25.29      0.90 o 
  -5   5   9      377.61      366.11      4.92 o 
  -4   5   9      187.47      187.35      2.75 o 
  -3   5   9      226.85      213.90      3.01 o 
  -2   5   9       39.48       40.58      0.91 o 
  -1   5   9      205.56      196.14      2.68 o 
   0   5   9        9.95        9.77      0.45 o 
   1   5   9       13.51       14.05      0.56 o 
   2   5   9      148.93      149.02      1.92 o 
   3   5   9        0.75        0.63      0.23 o 
   4   5   9       33.71       33.90      0.79 o 
   5   5   9       19.78       23.32      0.76 o 
   6   5   9       98.42      103.38      1.93 o 
   7   5   9        4.68        3.81      0.46 o 
  -5   6   9       59.66       60.80      1.45 o 
  -4   6   9        0.07        0.09      0.35 o 
  -3   6   9       12.50       11.76      0.62 o 
  -2   6   9      110.24      106.92      1.93 o 
  -1   6   9        2.72        2.68      0.34 o 
   0   6   9       79.57       83.51      1.37 o 
   1   6   9        0.70        0.37      0.25 o 
   2   6   9      156.93      160.74      2.28 o 
   3   6   9       25.18       27.24      0.76 o 
   4   6   9      125.18      137.48      2.26 o 
   5   6   9       13.74       11.61      0.61 o 
   6   6   9       42.46       49.60      1.36 o 
  -5   7   9       26.43       23.43      1.25 o 
  -4   7   9       19.27       17.85      0.94 o 
  -3   7   9       29.69       25.26      1.05 o 
  -2   7   9      160.72      153.19      4.68 o 
  -1   7   9       43.98       41.55      1.20 o 
   0   7   9       27.69       28.52      1.06 o 
   1   7   9       72.30       76.84      1.85 o 
   2   7   9       12.16       13.67      1.18 o 
   3   7   9       39.82       37.35      1.10 o 
   4   7   9       97.32      104.51      2.14 o 
   5   7   9       26.58       28.92      0.94 o 
   6   7   9       31.35       36.48      1.23 o 
  -4   8   9       51.31       48.25      1.49 o 
  -3   8   9       15.15       13.68      0.84 o 
  -2   8   9      131.94      128.91      2.67 o 
  -1   8   9       20.79       21.06      0.89 o 
   0   8   9        7.94        6.94      0.59 o 
   1   8   9       93.70       95.00      2.03 o 
   2   8   9      177.40      183.75      3.37 o 
   3   8   9       64.56       64.56      2.37 o 
   4   8   9       12.72       13.78      0.77 o 
   5   8   9        0.99        0.29      0.46 o 
   6   8   9       12.57       12.43      0.94 o 
  -4   9   9       31.99       27.63      1.19 o 
  -3   9   9       73.25       70.25      2.03 o 
  -2   9   9       80.08       79.42      1.86 o 
  -1   9   9      131.36      128.17      2.56 o 
   0   9   9       68.10       68.52      1.65 o 
   1   9   9        4.73        4.67      0.53 o 
   2   9   9       51.07       52.08      1.43 o 
   3   9   9       10.06        7.77      0.67 o 
   4   9   9       10.42       11.35      0.79 o 
   5   9   9       31.43       38.28      4.88 o 
  -3  10   9        0.76        0.38      0.48 o 
  -2  10   9       54.60       53.24      1.48 o 
  -1  10   9       18.91       18.26      1.07 o 
   0  10   9        4.09        4.32      0.53 o 
   1  10   9        9.64        9.82      0.70 o 
   2  10   9       21.18       23.62      1.00 o 
   3  10   9       29.25       30.85      1.15 o 
   4  10   9       48.81       50.79      1.72 o 
  -2  11   9      140.99      145.22      2.91 o 
  -1  11   9      111.61      105.88      2.48 o 
   0  11   9      528.79      531.11      8.58 o 
   1  11   9       73.46       75.55      1.83 o 
   2  11   9        8.22        7.18      0.66 o 
   3  11   9      160.55      174.38      3.38 o 
   1  -7  10       19.38       18.55      1.38 o 
  -2  -6  10       71.42       75.98      2.34 o 
  -1  -6  10        0.04       -0.37      0.50 o 
   0  -6  10        1.21       -0.34      0.50 o 
   1  -6  10       54.86       54.26      2.18 o 
   2  -6  10       65.70       66.69      3.80 o 
   3  -6  10        2.95        3.05      0.92 o 
  -3  -5  10       14.70       13.32      0.86 o 
  -2  -5  10       10.12       11.55      0.96 o 
  -1  -5  10       40.64       39.94      1.58 o 
   0  -5  10       44.46       52.17      1.76 o 
   1  -5  10        3.78        2.61      0.84 o 
   2  -5  10        0.43       -0.33      0.49 o 
   3  -5  10       17.55       18.76      1.47 o 
   4  -5  10       37.26       36.09      1.89 o 
  -3  -4  10        2.97        3.55      0.72 o 
  -2  -4  10        8.14        8.57      0.85 o 
  -1  -4  10       32.13       31.67      1.41 o 
   0  -4  10       68.60       72.95      2.11 o 
   1  -4  10       32.60       32.70      1.85 o 
   2  -4  10        0.92        0.60      0.52 o 
   3  -4  10       38.97       40.51      4.03 o 
   4  -4  10       26.50       26.40      1.65 o 
   5  -4  10      106.49      112.08      5.33 o 
  -4  -3  10        0.72       -0.04      0.55 o 
  -3  -3  10       67.82       64.46      1.48 o 
  -2  -3  10      142.33      142.06      2.82 o 
  -1  -3  10       17.00       16.68      0.89 o 
   0  -3  10       87.14       88.15      2.02 o 
   1  -3  10        0.01       -0.05      0.38 o 
   2  -3  10       12.01       10.33      1.01 o 
   3  -3  10       25.97       26.15      1.53 o 
   4  -3  10       72.22       74.33      5.19 o 
   5  -3  10       44.68       47.73      2.12 o 
   6  -3  10        2.91        3.53      0.67 o 
  -4  -2  10       11.28        9.82      0.67 o 
  -3  -2  10       18.26       16.57      0.66 o 
  -2  -2  10      435.75      446.90      6.46 o 
  -1  -2  10       15.87       14.72      0.80 o 
   0  -2  10       36.29       33.59      1.01 o 
   1  -2  10      213.25      228.66      3.57 o 
   2  -2  10      109.03      106.47      2.13 o 
   3  -2  10       47.99       49.28      1.50 o 
   4  -2  10        1.60        1.46      0.50 o 
   5  -2  10       49.14       59.14      1.77 o 
   6  -2  10        7.32        6.48      0.77 o 
  -5  -1  10        1.06        0.88      0.49 o 
  -4  -1  10      176.53      177.25      3.55 o 
  -3  -1  10        1.33        1.06      0.29 o 
  -2  -1  10      608.67      619.19      7.49 o 
  -1  -1  10        4.20        4.37      0.37 o 
   0  -1  10       84.76       91.31      1.51 o 
   1  -1  10       49.49       48.95      0.98 o 
   2  -1  10        0.19        0.48      0.25 o 
   3  -1  10      186.89      187.69      3.08 o 
   4  -1  10       22.67       22.38      1.09 o 
   5  -1  10       66.06       71.41      1.96 o 
   6  -1  10        9.00        9.20      1.65 o 
  -5   0  10       20.85       17.60      0.80 o 
  -4   0  10      155.06      154.38      2.67 o 
  -3   0  10       31.02       31.44      0.93 o 
  -2   0  10      169.59      171.34      2.22 o 
  -1   0  10        3.38        3.84      0.32 o 
   0   0  10        0.03       -0.39      0.20 o 
   1   0  10       17.76       16.83      0.55 o 
   2   0  10        0.00       -0.06      0.20 o 
   3   0  10       60.02       60.81      1.36 o 
   4   0  10       84.69       87.27      1.94 o 
   5   0  10        9.09       11.26      0.69 o 
   6   0  10       82.55       87.80      2.00 o 
  -5   1  10      158.73      151.14      2.67 o 
  -4   1  10       90.56       88.68      1.77 o 
  -3   1  10       40.98       38.17      0.95 o 
  -2   1  10        5.00        4.79      0.35 o 
  -1   1  10       16.44       16.07      0.75 o 
   0   1  10       44.05       40.81      0.87 o 
   1   1  10       18.88       18.71      0.64 o 
   2   1  10       31.68       29.16      0.76 o 
   3   1  10       72.39       75.92      1.36 o 
   4   1  10       17.02       17.64      0.68 o 
   5   1  10       53.94       55.49      1.21 o 
   6   1  10       15.85       17.36      0.89 o 
   7   1  10       40.45       46.49      1.42 o 
  -5   2  10       77.19       75.44      1.60 o 
  -4   2  10       52.01       49.96      1.23 o 
  -3   2  10       91.40       88.52      1.58 o 
  -2   2  10       37.04       37.49      0.92 o 
  -1   2  10      338.36      332.17      4.15 o 
   0   2  10      104.99      100.25      1.69 o 
   1   2  10       13.74       12.33      0.55 o 
   2   2  10       81.29       78.58      1.41 o 
   3   2  10       37.84       37.39      0.90 o 
   4   2  10       11.83       12.48      0.62 o 
   5   2  10        0.64       -0.44      0.29 o 
   6   2  10       39.69       40.22      1.18 o 
   7   2  10       33.02       34.46      1.51 o 
  -5   3  10       16.15       15.91      0.75 o 
  -4   3  10       25.29       21.27      0.89 o 
  -3   3  10       39.69       41.48      0.93 o 
  -2   3  10        6.15        5.90      0.39 o 
  -1   3  10        2.07        1.66      0.26 o 
   0   3  10       44.25       44.06      0.84 o 
   1   3  10       17.32       16.14      0.78 o 
   2   3  10      115.08      113.64      1.87 o 
   3   3  10      100.30       99.50      1.83 o 
   4   3  10       25.01       27.75      0.87 o 
   5   3  10        9.12        7.84      0.52 o 
   6   3  10       78.89       89.40      1.75 o 
   7   3  10       11.52       12.12      0.67 o 
  -5   4  10      109.82      105.26      2.18 o 
  -4   4  10        0.17       -0.62      0.31 o 
  -3   4  10      110.47      110.75      2.00 o 
  -2   4  10       29.84       32.66      0.98 o 
  -1   4  10       62.59       67.72      1.11 o 
   0   4  10        1.62        0.86      0.23 o 
   1   4  10       22.20       20.58      0.53 o 
   2   4  10        0.77        0.84      0.35 o 
   3   4  10       15.59       16.49      0.70 o 
   4   4  10        2.10        0.56      0.44 o 
   5   4  10        2.41        1.89      0.38 o 
   6   4  10       10.28       12.06      0.65 o 
  -5   5  10       51.84       52.53      2.39 o 
  -4   5  10      194.58      189.58      2.82 o 
  -3   5  10      531.31      531.41      6.82 o 
  -2   5  10        6.23        6.37      0.45 o 
  -1   5  10       75.21       69.51      1.29 o 
   0   5  10      138.17      140.32      2.06 o 
   1   5  10        2.48        2.24      0.31 o 
   2   5  10        4.27        4.53      0.31 o 
   3   5  10       18.17       17.94      0.57 o 
   4   5  10        3.45        3.86      0.36 o 
   5   5  10       55.73       54.23      1.26 o 
   6   5  10        1.09        0.57      0.38 o 
  -4   6  10       19.45       17.81      0.84 o 
  -3   6  10       19.69       20.14      1.05 o 
  -2   6  10       60.48       60.95      1.37 o 
  -1   6  10      231.06      237.16      3.20 o 
   0   6  10        0.48        0.66      0.27 o 
   1   6  10        0.21        0.50      0.27 o 
   2   6  10       43.13       46.75      1.05 o 
   3   6  10        9.36        8.63      0.49 o 
   4   6  10       30.91       38.32      0.94 o 
   5   6  10        1.23        1.54      0.45 o 
   6   6  10        0.07        0.03      0.47 o 
  -4   7  10       28.23       26.13      1.24 o 
  -3   7  10        3.68        3.23      0.69 o 
  -2   7  10      356.92      348.85      5.20 o 
  -1   7  10        1.47        0.99      0.35 o 
   0   7  10      165.07      162.21      2.63 o 
   1   7  10        1.11        1.42      0.36 o 
   2   7  10       84.75       87.74      1.71 o 
   3   7  10        7.20        4.97      0.48 o 
   4   7  10        0.06       -0.39      0.30 o 
   5   7  10       10.29       11.59      0.74 o 
   6   7  10        0.05       -0.67      0.45 o 
  -4   8  10       78.21       79.89      2.09 o 
  -3   8  10        7.16        6.42      0.67 o 
  -2   8  10      457.14      459.10      8.81 o 
  -1   8  10       37.09       36.28      1.20 o 
   0   8  10      164.90      170.62      3.21 o 
   1   8  10        2.31        1.74      0.70 o 
   2   8  10      210.42      225.74      4.63 o 
   3   8  10        9.40        8.99      0.60 o 
   4   8  10       12.58       12.46      0.76 o 
   5   8  10       12.61       14.26      0.84 o 
  -3   9  10        0.95        0.98      0.49 o 
  -2   9  10       79.30       77.90      2.19 o 
  -1   9  10       29.90       29.92      1.12 o 
   0   9  10       41.08       42.45      1.87 o 
   1   9  10       15.18       15.07      1.08 o 
   2   9  10        8.67        9.42      0.72 o 
   3   9  10       16.16       16.18      0.91 o 
   4   9  10        0.35       -0.01      0.46 o 
  -2  10  10       11.18       10.59      0.77 o 
  -1  10  10       36.44       37.19      1.26 o 
   0  10  10       82.99       86.46      2.02 o 
   1  10  10        0.02       -0.19      0.41 o 
   2  10  10        0.01        0.02      0.44 o 
   3  10  10       42.40       46.20      1.45 o 
   0  11  10       12.27       13.15      1.25 o 
   1  11  10      181.11      190.12      3.61 o 
  -1  -5  11       35.97       35.11      2.35 o 
   0  -5  11       79.64       83.81      2.45 o 
   1  -5  11       51.70       55.25      2.25 o 
   2  -5  11        0.12       -0.94      0.55 o 
   3  -5  11      267.61      285.23      5.89 o 
  -2  -4  11       13.96       15.14      1.15 o 
  -1  -4  11      112.18      115.76      3.05 o 
   0  -4  11       55.52       60.58      1.98 o 
   1  -4  11        3.53        3.38      0.87 o 
   2  -4  11        1.12        0.40      0.56 o 
   3  -4  11      170.06      178.85      7.91 o 
   4  -4  11       23.65       24.71      1.73 o 
  -3  -3  11       11.75       11.58      0.81 o 
  -2  -3  11      191.49      194.57      3.67 o 
  -1  -3  11       74.62       82.52      1.97 o 
   0  -3  11        0.06       -0.15      0.44 o 
   1  -3  11        0.55        0.55      0.45 o 
   2  -3  11        1.72        0.93      0.81 o 
   3  -3  11      204.49      214.33     11.06 o 
   4  -3  11       39.82       41.60      2.04 o 
   5  -3  11        1.36        1.31      0.83 o 
  -3  -2  11        3.53        2.52      0.55 o 
  -2  -2  11       33.01       33.67      1.20 o 
  -1  -2  11      176.39      186.14      3.50 o 
   0  -2  11       19.99       19.36      1.06 o 
   1  -2  11       30.70       33.44      1.05 o 
   2  -2  11       60.95       65.28      2.75 o 
   3  -2  11      111.49      113.38      3.01 o 
   4  -2  11       11.67       12.29      0.90 o 
   5  -2  11       12.15       13.02      0.96 o 
  -4  -1  11       31.13       29.11      1.17 o 
  -3  -1  11        4.27        3.16      0.48 o 
  -2  -1  11        0.22        0.26      0.34 o 
  -1  -1  11       18.97       19.06      0.74 o 
   0  -1  11      134.55      141.09      3.21 o 
   1  -1  11        5.93        5.98      0.40 o 
   2  -1  11        9.86        8.32      0.49 o 
   3  -1  11        3.47        3.64      0.58 o 
   4  -1  11       34.09       32.42      1.57 o 
   5  -1  11       36.39       37.26      1.72 o 
  -4   0  11      129.99      124.92      2.29 o 
  -3   0  11       46.25       44.09      1.14 o 
  -2   0  11       80.52       81.58      1.35 o 
  -1   0  11       44.68       47.83      1.03 o 
   0   0  11        3.22        1.67      0.29 o 
   1   0  11        3.09        2.40      0.30 o 
   2   0  11       23.40       23.10      0.69 o 
   3   0  11        4.95        4.11      0.48 o 
   4   0  11       20.15       20.77      0.89 o 
   5   0  11       47.40       49.65      1.61 o 
   6   0  11        0.95        1.18      0.75 o 
  -4   1  11       11.81        9.98      0.61 o 
  -3   1  11       65.81       67.15      1.47 o 
  -2   1  11       68.28       64.44      1.17 o 
  -1   1  11      370.19      367.65      4.60 o 
   0   1  11        0.39       -0.11      0.26 o 
   1   1  11        4.89        3.56      0.36 o 
   2   1  11       45.69       45.68      1.00 o 
   3   1  11        8.67        9.93      0.48 o 
   4   1  11      103.79      104.31      1.89 o 
   5   1  11       87.65       89.57      2.07 o 
   6   1  11        0.14       -0.87      0.43 o 
  -4   2  11        0.12        0.34      0.37 o 
  -3   2  11       65.59       63.50      1.30 o 
  -2   2  11        0.20       -0.12      0.29 o 
  -1   2  11       65.11       64.63      1.16 o 
   0   2  11       80.47       85.77      1.39 o 
   1   2  11       39.69       40.93      0.96 o 
   2   2  11       13.86       14.70      0.62 o 
   3   2  11       34.39       38.95      1.11 o 
   4   2  11       24.27       30.26      0.90 o 
   5   2  11        0.38       -0.34      0.33 o 
   6   2  11       10.56       11.62      0.65 o 
  -4   3  11        2.29        1.43      0.42 o 
  -3   3  11       66.97       65.30      1.32 o 
  -2   3  11        0.92        0.47      0.31 o 
  -1   3  11        9.56        9.05      0.50 o 
   0   3  11       57.13       55.52      1.05 o 
   1   3  11       79.74       86.74      1.56 o 
   2   3  11        0.46        0.24      0.38 o 
   3   3  11       19.93       21.48      0.75 o 
   4   3  11       11.05       13.17      0.73 o 
   5   3  11        7.70        6.78      0.56 o 
   6   3  11        2.73        3.77      0.46 o 
  -4   4  11        0.13        0.27      0.32 o 
  -3   4  11      201.56      196.54      3.17 o 
  -2   4  11       13.45       14.49      0.71 o 
  -1   4  11       11.08        9.45      0.47 o 
   0   4  11      251.24      250.03      3.05 o 
   1   4  11        5.87        5.12      0.39 o 
   2   4  11      214.55      220.74      3.24 o 
   3   4  11      197.08      204.41      6.51 o 
   4   4  11      112.99      118.96      2.45 o 
   5   4  11       80.02       87.25      1.74 o 
   6   4  11        3.34        4.30      0.47 o 
  -4   5  11       82.40       78.55      2.01 o 
  -3   5  11      116.14      116.19      2.14 o 
  -2   5  11      207.86      212.44      3.06 o 
  -1   5  11        7.49        5.66      0.54 o 
   0   5  11      229.53      247.73      3.17 o 
   1   5  11       30.87       31.39      0.85 o 
   2   5  11       31.09       36.05      0.84 o 
   3   5  11      219.93      228.11      3.34 o 
   4   5  11      203.26      205.93      4.37 o 
   5   5  11        8.82        6.09      0.50 o 
   6   5  11        3.84        1.96      0.44 o 
  -4   6  11       22.41       22.32      0.94 o 
  -3   6  11       39.34       40.20      1.04 o 
  -2   6  11        9.51        9.19      0.53 o 
  -1   6  11        0.50        0.84      0.33 o 
   0   6  11       85.02       90.27      1.54 o 
   1   6  11       19.38       20.00      0.69 o 
   2   6  11        0.13        0.25      0.29 o 
   3   6  11       52.63       53.67      1.13 o 
   4   6  11       29.55       30.51      1.14 o 
   5   6  11        0.28       -0.29      0.46 o 
  -3   7  11        1.02        0.65      0.41 o 
  -2   7  11        4.37        4.07      0.68 o 
  -1   7  11       22.53       24.17      0.98 o 
   0   7  11       11.59       10.33      0.61 o 
   1   7  11       59.33       66.71      1.44 o 
   2   7  11        4.17        5.47      0.48 o 
   3   7  11       24.11       26.18      0.98 o 
   4   7  11       32.51       34.12      0.95 o 
   5   7  11        8.58       10.13      0.72 o 
  -3   8  11       71.37       72.05      1.96 o 
  -2   8  11       11.20        8.49      0.80 o 
  -1   8  11        5.95        5.38      0.61 o 
   0   8  11       25.82       28.65      1.10 o 
   1   8  11        0.33        0.36      0.36 o 
   2   8  11        5.90        7.34      0.59 o 
   3   8  11       10.08        8.54      0.60 o 
   4   8  11       16.38       21.09      0.90 o 
  -2   9  11       77.45       76.68      2.01 o 
  -1   9  11       14.67       14.89      0.88 o 
   0   9  11        0.26       -0.04      0.42 o 
   1   9  11        0.14        0.00      0.43 o 
   2   9  11       12.73       14.06      0.87 o 
   3   9  11        0.06        0.39      0.47 o 
   0  10  11        4.42        4.13      0.61 o 
   1  10  11       34.89       36.91      1.30 o 
   2  10  11        2.44        1.60      0.61 o 
   0  -4  12       93.77      102.58      2.86 o 
   1  -4  12        0.28       -0.23      0.67 o 
   2  -4  12       23.15       24.72      1.86 o 
  -1  -3  12      154.20      157.35      3.69 o 
   0  -3  12      137.38      150.27      3.70 o 
   1  -3  12        0.41       -0.46      0.71 o 
   2  -3  12        6.81        6.55      0.83 o 
   3  -3  12        0.56        1.52      0.82 o 
  -2  -2  12       13.41       10.96      0.80 o 
  -1  -2  12       85.38       90.66      2.48 o 
   0  -2  12       10.87       10.39      0.79 o 
   1  -2  12       37.68       41.59      1.22 o 
   2  -2  12       11.75       11.11      0.80 o 
   3  -2  12       77.48       82.19      2.18 o 
   4  -2  12       19.11       21.50      1.84 o 
  -3  -1  12       29.72       29.56      1.23 o 
  -2  -1  12        3.01        2.15      0.44 o 
  -1  -1  12      166.64      173.93      6.14 o 
   0  -1  12       12.25       10.25      0.61 o 
   1  -1  12      101.40      107.48      2.35 o 
   2  -1  12        8.92        8.14      0.94 o 
   3  -1  12       81.23       88.20      2.86 o 
   4  -1  12       16.29       16.50      1.27 o 
  -3   0  12      108.30      116.19      2.61 o 
  -2   0  12      143.96      147.27      2.29 o 
  -1   0  12      138.69      147.65      2.12 o 
   0   0  12       90.41       90.29      1.88 o 
   1   0  12        0.12       -0.55      0.50 o 
   2   0  12      322.48      331.94      5.90 o 
   3   0  12       41.30       41.83      1.26 o 
   4   0  12       16.22       16.77      0.82 o 
   5   0  12        2.11        1.32      0.73 o 
  -3   1  12       12.54       12.16      0.71 o 
  -2   1  12      164.17      164.06      2.34 o 
  -1   1  12      108.80      112.84      1.94 o 
   0   1  12       45.38       43.13      1.28 o 
   1   1  12       38.16       36.02      0.93 o 
   2   1  12      137.77      146.36      2.44 o 
   3   1  12       14.14       13.62      0.63 o 
   4   1  12        2.20        1.59      0.63 o 
   5   1  12       30.50       31.73      1.47 o 
  -3   2  12        0.93        0.23      0.37 o 
  -2   2  12       14.00       12.95      0.75 o 
  -1   2  12        1.71        1.16      0.31 o 
   0   2  12        2.32        2.59      0.34 o 
   1   2  12        0.10       -0.55      0.29 o 
   2   2  12       20.47       22.47      0.76 o 
   3   2  12        1.35        0.19      0.33 o 
   4   2  12       34.11       37.91      1.15 o 
   5   2  12       26.79       26.64      1.26 o 
  -3   3  12        0.01       -0.63      0.31 o 
  -2   3  12       44.67       45.55      1.10 o 
  -1   3  12       55.98       56.06      1.21 o 
   0   3  12       47.76       50.54      1.02 o 
   1   3  12        8.08        5.94      0.42 o 
   2   3  12       76.73       76.37      1.47 o 
   3   3  12        0.12       -0.36      0.32 o 
   4   3  12      150.80      157.89      3.15 o 
   5   3  12        7.51        6.93      0.53 o 
  -3   4  12        0.44        0.78      0.43 o 
  -2   4  12        0.01       -0.17      0.38 o 
  -1   4  12        6.75        5.41      0.55 o 
   0   4  12      104.78      100.92      1.76 o 
   1   4  12       19.88       16.87      0.64 o 
   2   4  12       20.56       14.76      0.60 o 
   3   4  12      304.87      313.88      4.48 o 
   4   4  12      432.84      439.59      7.51 o 
   5   4  12        0.11        0.83      0.39 o 
  -3   5  12        5.96        6.01      0.60 o 
  -2   5  12        0.46        0.02      0.37 o 
  -1   5  12        5.37        4.04      0.48 o 
   0   5  12      133.72      134.22      2.37 o 
   1   5  12        1.26        0.42      0.43 o 
   2   5  12      199.21      217.83      3.41 o 
   3   5  12        0.01        0.53      0.38 o 
   4   5  12      185.27      204.12      4.19 o 
   5   5  12        4.41        6.13      0.53 o 
  -3   6  12       18.40       18.44      0.88 o 
  -2   6  12      131.42      132.42      2.76 o 
  -1   6  12       34.32       32.51      0.94 o 
   0   6  12       82.34       85.05      1.45 o 
   1   6  12        4.01        4.80      0.47 o 
   2   6  12        1.85        2.60      0.48 o 
   3   6  12       27.75       31.21      1.11 o 
   4   6  12        0.06        0.48      0.64 o 
  -2   7  12        7.75        8.54      0.65 o 
  -1   7  12       29.37       32.77      1.13 o 
   0   7  12        3.23        2.65      0.43 o 
   1   7  12       20.45       24.89      0.81 o 
   2   7  12        2.74        2.41      0.39 o 
   3   7  12       53.42       62.53      1.58 o 
   4   7  12       11.33       11.90      0.76 o 
  -1   8  12      110.45      112.43      2.19 o 
   0   8  12       17.23       16.31      0.79 o 
   1   8  12        4.02        3.55      0.48 o 
   2   8  12       15.91       15.12      0.76 o 
   3   8  12        4.51        6.16      0.61 o 
   0   9  12        3.59        3.72      0.61 o 
   1   9  12        4.41        4.84      0.63 o 
   1  -2  13       37.58       40.25      1.70 o 
  -1  -1  13      160.15      164.02      6.63 o 
   0  -1  13        3.24        0.90      0.66 o 
   1  -1  13        3.40        2.67      0.74 o 
   2  -1  13       82.31       89.44      2.44 o 
   3  -1  13       14.07       13.11      2.14 o 
  -1   0  13      195.58      202.75      3.14 o 
   0   0  13        3.76        3.42      0.50 o 
   1   0  13       26.54       28.57      0.99 o 
   2   0  13       10.42       13.20      0.95 o 
   3   0  13        0.73        0.59      0.71 o 
  -2   1  13       16.00       16.31      0.76 o 
  -1   1  13       70.87       76.73      1.36 o 
   0   1  13        0.07        0.04      0.36 o 
   1   1  13        0.98        1.03      0.32 o 
   2   1  13        3.03        3.83      0.39 o 
   3   1  13        0.16       -0.30      0.41 o 
   4   1  13        9.90       12.45      0.80 o 
  -2   2  13        7.94        7.27      0.52 o 
  -1   2  13        2.27        3.21      0.42 o 
   0   2  13        4.41        5.31      0.48 o 
   1   2  13        7.82        8.25      0.55 o 
   2   2  13        0.53        1.09      0.38 o 
   3   2  13       17.81       19.63      0.86 o 
   4   2  13       18.00       22.23      0.85 o 
  -2   3  13       35.67       39.68      1.06 o 
  -1   3  13       58.35       56.60      1.26 o 
   0   3  13      137.19      138.28      2.06 o 
   1   3  13       17.96       15.51      0.65 o 
   2   3  13        0.69        0.65      0.37 o 
   3   3  13       40.05       39.43      1.03 o 
   4   3  13        6.29        5.76      0.51 o 
  -2   4  13       24.90       27.27      1.25 o 
  -1   4  13        5.97        4.45      0.54 o 
   0   4  13        0.21       -0.77      0.38 o 
   1   4  13       15.92       12.52      0.55 o 
   2   4  13       25.67       27.53      0.79 o 
   3   4  13       57.37       49.81      1.19 o 
   4   4  13       32.55       35.40      1.07 o 
  -1   5  13        5.20        3.78      0.54 o 
   0   5  13       11.80       12.51      1.29 o 
   1   5  13        2.94        2.23      0.50 o 
   2   5  13        1.86        1.26      0.40 o 
   3   5  13        4.71        4.03      0.46 o 
  -1   6  13        0.84        0.61      0.43 o 
   0   6  13        4.91        6.00      0.57 o 
   1   6  13       42.05       46.95      1.26 o 
   2   6  13        0.10        0.21      0.46 o 
   3   6  13        0.46        0.08      0.46 o 
   0   7  13       87.70       95.76      1.94 o 
   1   7  13        3.32        5.53      0.58 o 
   2   7  13        0.04        0.21      0.43 o 
                                                 
